# Supplementary material for: Human cytomegalovirus evades ZAP detection by suppressing CpG dinucleotides in the major immediate early 1 gene
Source: PLoS Pathog. 2020 Sep 4;16(9):e1008844. doi: 10.1371/journal.ppat.1008844 (PMC7498042; doi:10.1371/journal.ppat.1008844)
Supplement: S1 Table — Primary fibroblast cells (WT) or IRF3 KO fibroblast cells were transduced with a human arrayed ISG lentivirus expression library and infected with TB40E-GFP at an MOI of three, two days post transduction. GFP expression levels were measured seven days post infection (D7) by plate fluorometry and supernatant transferred to untransduced primary fibroblast cells to measure virus production (R4). GFP expression determined as a percentage of the plate average. Two independent screens were performed (A and B). (XLSX) [file ppat.1008844.s009.xlsx]

## Sheet: Sheet1
GeneName	WT D7A	WT D7B		GeneName	IRF3 KO D7A	IRF3 KO D7B		GeneName	WT R4A	WT R4B		GeneName	IRF3KO R4A	IRF3KO R4B
MAP3K14	9	2.85238		IRF7	8	7.42871		cGAS	25.1444	4.15816		IRF7	11.7464	13.6491
cGAS	10	14.7712		AIM2	34	19.8819		MAP3K14	26.4534	3.71349		IDO1	13.2112	13.5964
IRF7	17	7.59324		TNFRSF10A	36	9.78666		MCOLN	28.0358	112.701		RIPK2	15.9322	12
IRF1	19	2.94089		IDO1	37	7.1106		PCTK3	28.6726	54.8692		TNFRSF10A	16.6714	13.7898
MDA5	20	13.7041		RIPK2	40	6.6163		IRF7	30.1094	2.88548		AIM2	20.7099	8.96993
MYD88	20	37.0911		TRIM25	41	11.9325		MYD88	30.2153	17.9384		ZC3HAV1	25.5404	6.64627
MCOLN	25	95.056		MDA5	48	53.2464		SAMD4A	32.0332	31.9562		TRIM25	27.1228	11.5683
MICB	29	73.9042		TLK2	55	22.9621		ZC3HAV1	33.0156	3.38238		IMPA2	33.2132	468.814
DDX60	30	167.629		NOD2	56	18.1383		MICB	34.0099	59.6197		ARHGEF3	36.1171	10.7762
STAT2	34	9.12266		CTCFL	60	24.1182		TAGAP	34.4335	145.696		MDA5	37.9918	27.518
FUT4	38	215.228		C5orf39	61	46.3641		MDA5	34.5394	2.96186		FAM46A	41.5716	19.6068
DDX58	41	50.5689		ARHGEF3	64	21.6928		C4orf32	34.854	55.5383		CCND3	49.3381	11.0982
SAMD4A	41	51.8581		FAM46A	64	64.931		CPT1A	34.8923	55.5529		XRN	51.7706	31.654
TLR3	41	29.0935		STAT2	65	52.1371		RIPK2	35.5829	4.68289		DDX58	56.0382	41.5971
B4GALT5	43	23.9736		IRF1	67	4.08626		IDO1	36.2513	2.93591		G6PC	56.5786	18.4604
PCTK3	44	85.3022		CYP1B1	68	18.4537		NCF1	36.8161	94.7364		MAP3K5	57.2247	14.0534
FAM125B	46	40.8532		ZC3HAV1	69	19.3267		FUT4	37.0809	215.064		PRKD2	57.998	169.079
IFNGR1	46	91.1883		MAP3K14	70	6.35389		FAM125B	38.0498	29.086		ATF3	59.0805	127.473
TAGAP	46	122.627		CCNA1	71	25.6964		TDRD7	38.3709	90.8272		THOC4	59.383	46.4317
CCNA1	48	15.2618		MX2	71	24.39		CCDC75	38.576	54.2671		PARP12	59.6589	14.7482
TLK2	49	13.9379		ATF3	72	101.977		IRF1	38.6032	3.11587		GBP2	62.1976	188.609
IFIT5	52	137.027		FAM46C	72	25.1994		VAMP5	41.2741	131.71		TNK2	63.5948	94.1871
NT5C3	52	78.0146		RASGEF1B	72	55.2726		TNFSF13B	41.6949	19.6629		BCL3	63.9971	179.937
SPTLC2	52	79.2599		TCF7L2	73	92.9224		ETV7	42.4021	71.804		RNF19B	64.5061	28.766
TNFSF13B	53	46.2289		CCND3	76	46.605		TLR3	42.6344	5.22363		LAP3	65.1116	209.879
ATF3	54	35.6448		MSR1	78	48.8182		DDX60	43.3383	130.33		NRN1	65.1255	138.951
GALNT2	54	103.747		TRIM21	79	15.5032		STAT2	43.6173	4.35086		KIAA1618	65.7189	190.994
HES4	54	79.7513		DDX58	80	86.3269		TRIM25	44.0699	3.44124		TRIM14	66.1885	18.3803
LGALS9	54	107.676		ETV7	80	85.1275		BTN3A3	44.9569	156.382		PHF15	66.827	98.2876
SOCS2	54	90.7233		PRKD2	80	97.5806		IFNGR1	47.8747	95.3824		CHMP5	66.9775	15.9863
PCTK2	57	57.0345		PMAIP1	81	88.2836		TNFRSF10A	48.4998	3.4639		OASL	67.067	26.37
RIPK2	57	6.08945		TGFB1	82	30.623		LIPA	51.3143	75.8482		IL28RA	67.5187	182.288
IL15	60	99.2512		ZBP1	82	24.2385		IFIT3	51.8456	97.8811		MAP3K14	67.5579	8.33486
TNFRSF10A	60	14.153		CEBPD	84	21.1261		GBP5	52.383	200.618		NOD2	69.1717	11.8027
SAMHD1	62	38.3822		CHMP5	84	58.4053		ATF3	52.4146	6.7181		MKX	69.2468	51.6489
SP100	62	51.8626		IRF2	84	25.1947		BUB1	52.9529	44.9037		IFIT3	70.7793	162.264
SP110	62	130.926		TRIM34	84	31.2915		EHD4	53.2298	117.259		APOL3	70.8233	34.7797
TRIM25	62	10.6565		SP100	85	52.4562		CCNA1	53.2349	4.06333		CCDC75	71.9038	70.117
UBE2L6	62	59.1199		THOC4	85	101.267		LAP3	53.7984	146.985		LIPA	72.124	78.3057
NOD2	63	8.64657		TFEC	86	35.1095		NRN1	53.9834	159.073		FAM46C	73.0455	9.10485
CCDC109B	64	102.439		TRAFD1	86	46.2314		LGALS3	54.0603	92.4964		BUB1	73.0812	108.494
G6PC	65	26.0581		TRIM14	86	46.2729		NPAS2	54.2894	60.2409		TNFSF13B	73.3355	45.9396
PSMB9	65	155.314		IMPA2	87	220.381		SLC25A30	54.5783	78.3014		CYP1B1	73.5255	10.6653
CHMP5	66	39.1038		PARP12	87	56.1993		LRG1	55.0138	108.596		CCDC92	73.9669	83.1082
CCND3	67	50.3669		PUS1	87	40.6471		CHMP5	55.7828	14.4939		GTPBP2	73.9952	103.696
CD274	67	112.881		STEAP4	88	126.202		SNN	55.9648	133.213		IRF2	74.6276	8.04428
NAPA	67	115.066		TIMP1	88	123.42		HERC5	55.9906	104.564		MSR1	75.4744	28.5952
PNRC1	67	114.429		FAM125B	89	94.8311		PHF15	55.9936	57.2187		ABLIM3	76.1265	49.0434
C4orf32	68	118.798		MAFF	89	151.032		CCND3	56.1366	33.778		WARS	77.1829	21.9673
GBP3	68	76.7652		MAFF	89	139.302		RASGEF1B	56.2044	42.4733		VIPERIN	77.2752	41.1429
HPSE	68	5.16397		MAFF	89	175.749		CCL4	56.5569	24.048		MAB21L2	77.4094	39.8946
LGALS3	68	70.7601		MAP3K5	89	30.6826		SOCS2	56.6869	64.4		MCOLN	77.5487	64.901
MTHFD2L	68	74.6703		SPTLC2	89	33.0578		NOD2	56.8606	2.81969		CCL19	77.7031	206.214
STEAP4	68	79.4003		TBX3	90	116.691		ARHGAP17	57.0479	132.384		ADAR	78.0624	293.651
DDIT4	69	199.419		ZNF295	90	65.1771		CCL2	57.4668	119.773		GLRX	78.3176	208.152
GPX2	69	91.1173		CD74	91	92.2717		LY6E	57.5968	112.136		CNP	78.7018	119.94
MX2	69	66.8971		EIF3EIP	91	115.835		RTP4	57.9822	44.2596		STEAP4	79.0479	165.848
RTP4	69	64.3255		IFI30	91	107.226		G6PC	58.0292	6.90575		CPT1A	79.3589	40.1691
ZC3HAV1	69	5.10445		MS4A4A	91	52.8251		TRIM34	58.0589	39.6268		LRG1	79.5109	183.492
ABLIM3	70	65.6821		PAK3	91	284.227		RNF19B	58.4186	129.24		TBX3	79.6001	154.133
IFI30	70	98.2146		cGAS	92	87.2963		GEM	58.7745	108.152		VEGFC	79.7198	162.342
TIMP1	70	63.0195		DNAPTP6	92	162.129		CD69	59.2865	72.8934		FCGR1A	80.3142	63.2273
CASP7	71	106.844		LGMN	92	126.335		CTCFL	59.7487	87.3781		TRIM34	80.51	22.2901
CXCL10	71	84.9729		NUP50	92	19.6102		OASL	60.6835	104.415		EHD4	80.576	35.2083
GK	71	86.6397		PABPC4	92	67.1141		VEGFC	60.9778	114.862		IRF1	80.7913	8.62673
NMI	71	155.559		PLSCR1	92	100.991		TRAFD1	61.0837	4.64294		AKT3	80.9723	17.2118
PXK	71	90.0661		SAMHD1	92	72.5478		MSR1	61.1197	11.2334		MICB	81.2978	44.63
ETV7	72	54.9021		TRIM56	92	84.6146		THOC4	61.2072	83.5289		TRIM5	81.7506	61.074
FBXO6	72	61.2894		AKT3	93	50.8248		DDX58	61.2807	7.51474		ADAMDEC1	81.8187	180.212
JUNB	72	52.6926		MT1L	93	136.896		PSMB9	61.3636	111.717		IGFBP2	81.9189	103.983
TCF7L2	72	30.9761		BUB1	94	125.888		TLK2	61.8579	5.77008		SIGLEC1	81.9772	68.7421
GBP2	73	106.5		EPAS1	94	74.8129		TNFAIP3	62.1102	22.5783		SLC25A30	82.3298	80.2408
HERC5	73	135.098		ERLIN1	94	114.062		APOL6	62.2116	66.7171		C9orf91	82.5361	85.305
LRG1	73	94.0346		HPSE	94	7.09319		WHDC1	62.6576	24.153		TREX1	82.6564	61.9705
MAFF	73	90.8107		IL28RA	94	145.439		TRIM5	62.6721	100.094		SOCS1	82.6918	59.0678
MAFF	73	128.048		RAB27A	94	116.595		HCP5	62.876	123.436		STAT3	82.7201	85.0765
MAFF	73	130.406		UNC84B	94	69.3208		CD274	62.8827	112.133		C4orf32	83.1398	40.4583
SERPINB9	73	127.032		LGALS3	95	122.365		TRIM21	63.1839	3.60792		NOS2A	83.4334	29.1908
BTN3A3	74	131.41		LRG1	95	124.759		C9ofr19	63.731	91.2081		PMAIP1	83.4334	57.4206
C10orf10	74	98.9134		TNFSF13B	95	73.2893		IL17RB	63.935	68.3697		TFEC	83.5001	10.2376
EIF3EIP	74	94.3536		CEACAM1	96	98.6124		MTHFD2L	64.0311	67.1032		CD274	83.7149	126.389
FNDC4	74	79.9594		EHD4	96	91.8243		PADI2	64.084	40.3661		AQP9	83.8004	29.3275
GEM	74	114.599		FFAR2	96	29.2116		ARNTL	64.2004	99.8345		CEACAM1	83.9452	20.9402
IRF9	74	47.1057		MCOLN	96	68.8303		TRIM14	64.6109	17.3716		TLR7	84.1669	11.4766
PPM1K	74	39.7305		PIM3	96	48.9268		NCOA3	64.9339	203.335		ARG2	84.2007	185.765
PPM1K	74	175.994		SLC25A28	96	68.7478		GZMB	66.4565	125.887		C9ofr19	84.3476	53.1728
RAB27A	74	76.3534		WHDC1	96	69.0291		PDGFRL	66.7717	136.072		APOL6	84.5452	14.9399
SLC25A30	74	80.4747		APOL3	97	86.0052		TXNIP	66.7948	82.1855		GPX2	84.5494	130.121
SNN	74	126.084		C4orf32	97	81.4114		AIM2	66.8049	11.2792		CCL4	84.5784	156.252
ERLIN1	75	178.562		CASP1	97	13.4202		CCL19	67.7197	112.309		RTP4	84.7799	67.2411
ISG15	75	86.2394		GBP1	97	99.868		RAB27A	68.9486	76.2772		cGAS	85.0884	52.784
LY6E	75	111.89		GBP2	97	124.967		IFIT5	69.6401	134.295		SLFN12	85.1014	14.0308
TNFSF10	75	90.2446		MAFB	97	125.459		CCL8	69.6788	160.74		STAT2	85.282	64.0535
WHDC1	75	38.2691		MAX	97	118.535		KIAA0040	69.8296	88.509		MARCK	85.5462	55.8815
GAK	76	76.9249		MICB	97	66.627		EIF3EIP	69.9259	70.9079		HEG1	85.7059	133.643
IFI27	76	57.6117		MYD88	97	18.8766		ODC1	70.0895	205.641		C5orf39	85.7416	14.184
MCL1	76	156.241		NRN1	97	116.418		SQLE	70.2555	162.022		MCL1	86.3924	114.883
PI4K2B	76	46.247		OASL	97	84.8287		PSMB8	70.2887	67.626		SLC15A3	86.3924	20.9357
VIPERIN	76	108.446		SERPING1	97	98.7094		MAX	70.4048	93.3356		PSMB8	87.043	174.512
APOL2	77	48.5696		SMAD3	97	46.7737		GMPR	70.7539	118.9		GK	87.1014	167.931
CD69	77	91.1137		C5orf27	98	113.255		TRIM56	71.4261	64.3257		CCL2	87.1805	176.926
IFIT3	77	116.004		CD80	98	79.7907		LMO2	71.7793	139.339		ZBP1	87.3892	7.37858
TRIM38	77	56.9091		CES1	98	122.765		FKBP5	71.8315	126.116		TRIM38	87.5834	117.978
VAMP5	77	151.588		ELF1	98	45.3804		GBP2	71.9163	176.342		VAMP5	87.6501	102.423
FAM70A	78	60.9239		HEG1	98	138.812		TCF7L2	72.0803	25.4419		C15orf48	87.8503	73.9058
GLRX	78	119.952		IRF9	98	70.294		IL15	72.227	108.5		BAG1	87.9564	41.9318
HLA-E	78	78.8986		MTHFD2L	98	115.076		GCA	72.5614	94.9071		CASP7	88.0971	74.3779
OPTN	78	99.6321		OPTN	98	86.7668		PARP12	72.7321	140.786		HLA-E	88.3106	85.1856
PAK3	78	103.213		PML	98	111.615		OPTN	73.1733	48.3089		CD163	88.3222	33.1815
PFKFB3	78	39.1728		RBM25	98	107.779		BCL2L14	73.3675	116.774		RASGEF1B	88.324	36.7904
PFKFB3	78	52.2053		SAMD4A	98	144.222		LGMN	74.1264	76.1843		MYD88	88.9471	14.0405
HCP5	79	167.802		STAT3	98	118.108		DNAPTP6	74.2146	136.664		SECTM1	89.0447	47.2359
LAP3	79	122.814		TLR7	98	63.3945		MASTL	74.436	126.514		ZNF107	89.0656	61.2208
MSR1	79	41.2052		TNFSF10	98	93.8676		NAPA	74.9192	99.8461		ZNF107	89.0656	60.4159
MT1H	79	92.0408		TRIM5	98	101.493		PNRC1	75.1181	83.1253		CLEC4D	89.0838	118.988
PRKD2	79	82.5596		ABLIM3	99	79.291		MT1M	75.3442	124.846		SPTLC2	89.2031	6.76534
RASGEF1B	79	77.6908		ALDH1A1	99	95.5678		CNP	75.751	88.7304		ODC1	89.5798	29.4486
ARNTL	80	93.8093		CD274	99	121.822		B4GALT5	75.869	15.2485		ANKRD22	89.591	72.8863
CCL4	80	55.0835		CPT1A	99	78.1923		GBP4	76.0843	175.41		NPAS2	89.6784	99.441
CPT1A	80	79.0931		CXCL10	99	110.282		MAB21L2	76.2854	133.489		TLK2	89.762	11.0293
GCA	80	72.2586		DHX58	99	112.561		PDK1	76.3437	178.339		BLZF1	89.8811	112.738
IL17RB	80	76.8147		ENPP1	99	112.407		TMEM49	77.1732	121.637		BTN3A3	90.1454	225.764
MAB21L2	80	156.743		ETV6	99	72.5376		TBX3	77.3686	13.6446		NCOA3	90.2119	142.603
MASTL	80	147.089		GK	99	151.594		CCDC92	77.6562	90.1667		SQLE	90.3389	57.7229
C9ofr19	81	72.3399		MX1	99	88.6001		CD163	77.8018	182.728		SLC1A1	90.3738	24.9728
CCDC75	81	68.5758		OAS3	99	78.2384		IMPA2	77.9197	49.1359		LAMP3	90.9418	14.1153
CCL5	81	140.589		PCTK3	99	129.76		PLSCR1	77.9915	56.1435		LAMP3	90.9418	16.7994
CLEC2B	81	68.2009		PHF15	99	107.291		PTMA	78.2067	170.514		B2M	90.9649	171.013
IL6ST	81	146.121		RTP4	99	119.386		CFB	78.2221	165.615		NFIL3	91.2373	44.1759
LGMN	81	50.5715		SLFN12	99	77.1237		UBE2L6	78.351	52.6036		HPSE	91.5039	13.5327
LIPA	81	95.0689		ABCA9	100	81.4618		CXCL9	78.4174	119.913		CXCL10	91.5735	127.393
NCF1	81	95.2422		ADM	100	124.729		BLZF1	78.5563	89.6206		SNN	92.35	171.608
RBM43	81	100.09		ARNTL	100	117.615		TAP1	78.7604	110.696		PLSCR1	92.3507	102.268
SPSB1	81	62.7182		BLZF1	100	121.384		CDKN1A	78.7969	162.988		C5orf27	92.3932	198.846
TRAFD1	81	17.7653		C9ofr19	100	86.6768		SECTM1	79.2987	155.043		SMAD3	92.7409	16.1011
FAM46A	82	54.8709		GALNT2	100	62.8659		SERPINB9	79.3858	148.023		FKBP5	92.7675	67.3664
LOC400759	82	52.6321		GLRX	100	142.297		VIPERIN	79.3962	106.494		CASP1	92.8203	12.1798
PHF15	82	75.5933		IGFBP2	100	111.886		HES4	79.4627	90.0497		TNFAIP6	92.8602	87.7307
PLSCR1	82	60.3365		IL15	100	108.907		PFKFB3	79.5302	43.3257		FAM125B	92.9834	84.5536
PSMB8	82	61.8518		MKX	100	139.208		PFKFB3	79.5302	47.1512		MX2	93.0165	11.2376
SLC25A28	82	126.256		NCF1	100	119.867		CCDC109B	80.3437	118.662		TAGAP	93.0583	967.253
TBX3	82	57.2687		NOS2A	100	76.0529		RPL22	80.574	130.657		CCNA1	93.0745	12.1828
TRIM14	82	55.1117		PNPT1	100	62.2298		GBP3	80.5906	66.1735		EIF3EIP	93.122	127.127
TRIM34	82	70.2954		RASSF4	100	109.927		ABLIM3	80.6521	26.5976		TIMP1	93.1464	143.837
TXNIP	82	99.1234		RNASE4	100	114.003		GLRX	80.7905	162.8		SLC25A28	93.2069	23.1892
GBP1	83	54.123		SAMD9L	100	79.1713		LEPR	80.9036	171.872		RPL22	93.2546	130.415
MT1L	83	64.369		SLC16A1	100	77.3387		C10orf10	81.2044	154.463		LY6E	93.2773	41.9901
RPL22	83	129.324		TAGAP	100	325.116		AQP9	81.221	106.44		TXNIP	93.3355	526.162
BUB1	84	87.113		AQP9	101	83.944		OAS3	81.221	120.975		CTCFL	93.3758	15.2477
DYNLT1	84	120.432		B4GALT5	101	41.3124		IL6ST	81.3288	122.163		IL6ST	93.4268	181.231
IMPA2	84	87.9061		BCL2L14	101	92.6694		TIMP1	81.7287	44.4079		TMEM51	93.715	248.897
NUP50	84	37.3182		EIF2AK2	101	108.878		UNC84B	81.9757	21.0466		GZMB	93.8484	130.747
S100A8	84	149.201		FNDC4	101	126.346		GAK	82.1666	83.9623		SERPING1	93.9151	139.001
SERPING1	84	68.0213		G6PC	101	45.844		STAT3	82.598	84.6111		IFI27	94.0398	82.5484
TRIM21	84	13.3739		GCA	101	123.819		DDIT4	82.6834	250.854		ETV7	94.1086	56.275
BLVRA	85	47.9059		HESX1	101	113.623		IFI30	82.7123	84.1024		OAS1	94.1127	105.599
COMMD3	85	86.3007		IFI27	101	108.061		EXT1	83.3897	84.6171		MTHFD2L	94.2117	143.848
GZMB	85	97.7695		ISG20	101	131.677		CEBPD	83.6928	20.5116		BIRC3	94.3071	70.7641
BLZF1	86	112.788		LAMP3	101	24.5704		KIAA1618	83.805	117.038		DDX3X	94.6157	31.095
C1S	86	80.5197		LAMP3	101	27.85		SMAD3	83.8587	151.373		CSDA	94.6392	15.3231
CCL2	86	111.935		ODC1	101	88.6959		MKX	83.9434	67.4796		BLVRA	94.7024	97.4656
CNP	86	130.657		PADI2	101	119.232		FAM46C	84.4021	4.16036		ARNTL	94.7758	147.373
LINCR	86	165.332		RGL-1	101	115.238		AXUD1	85.7664	125.668		C4orf33	94.9626	100.255
LMO2	86	123.057		SLC25A30	101	107.681		HLA-E	85.7741	78.7405		C10orf10	94.9693	281.866
ZBP1	86	22.5276		SPSB1	101	66.4908		FCGR1A	85.8277	128.698		ABTB2	94.9986	83.7758
BCL2L14	87	123.506		SSBP3	101	133.017		NT5C3	85.9157	77.7903		HLA-F	95.0961	108.235
CDKN1A	87	103.125		TAP2	101	158.166		PCTK2	86.0351	41.7458		HESX1	95.1027	151.481
EPSTI1	87	70.8718		TRIM38	101	100.065		DYNLT1	86.0982	123.15		PCTK2	95.5527	153.751
FLJ23556	87	123.152		VEGFC	101	119.946		FAM46A	86.4042	7.76502		TAP2	95.5839	183.707
GBP4	87	136.6		APOL6	102	59.528		TNK2	86.515	161.807		IL15	95.6303	124.327
KIAA0040	87	70.8574		C4orf33	102	102.812		ANKRD22	86.5514	102.145		PIM3	95.6708	11.0738
MT1M	87	140.701		CCDC92	102	113.834		SP110	86.8867	105.427		FNDC4	96.3629	162.216
NFIL3	87	224.559		CCL4	102	121.832		STEAP4	87.8191	44.3886		GBP5	96.459	54.9246
THOC4	87	113.004		CD69	102	152.846		SAMD9L	87.9319	105.089		RBM25	96.5373	109.842
TNFAIP3	87	66.9386		CSDA	102	62.6958		XRN	87.9319	116.331		CXCL9	96.5706	118.365
AIM2	88	48.0216		DDX3X	102	77.1291		GK	88.1882	69.3256		HSPA6	96.8428	159.644
B2M	88	100.926		FAM70A	102	62.2846		BCL3	88.4415	80.4994		GMPR	97.0269	125.624
CD74	88	36.3499		GAK	102	81.5342		C5orf39	88.5634	3.79706		HK2	97.0501	29.9561
CFB	88	165.227		GCH1	102	96.3888		IFI27	88.7419	46.7577		FAM70A	97.1081	28.2465
CTCFL	88	67.0781		GZMB	102	116.077		TRIM38	88.8354	26.2756		PDGFRL	97.1711	128.468
DEFB1	88	110.068		IFIT3	102	136.729		LGALS9	88.881	122.246		PSMB9	97.2578	77.8724
GBP5	88	179.053		IFIT5	102	139.496		TFEC	89.2999	67.816		CD69	97.3051	152.606
N4BP1	88	97.7438		MOV10	102	86.822		OGFR	89.4606	58.5242		LGMN	97.3323	139.466
SQLE	88	169.057		NPAS2	102	122.705		ABCA9	89.6647	224.699		CD74	97.5446	42.4108
CCL8	89	133.621		PCTK2	102	106.506		DEFB1	89.7314	131.477		PARP10	97.5925	25.1831
CES1	89	148.747		PMM2	102	130.404		IL28RA	90.1723	180.938		PDK1	97.6781	33.0661
DNAPTP6	89	122.782		PSCD1	102	61.9862		FBXO6	90.1935	47.7517		USP18	97.7315	138.067
EXT1	89	86.3396		SERPINE1	102	141.565		FLJ23556	90.2224	125.356		TCF7L2	97.8449	209.505
IL1RN	89	104.495		STAP1	102	126.621		JUNB	90.3285	82.7553		IFNGR1	98.1228	166.747
SSBP3	89	75.1434		TDRD7	102	116.293		MAFF	90.6105	148.798		JUNB	98.1919	185.401
XAF1	89	44.2879		TLR3	102	55.7014		MAFF	90.6105	186.15		TRAFD1	98.2663	16.136
ADAMDEC1	90	102.279		ARG2	103	126.053		MAFF	90.6105	186.324		RGL-1	98.5616	68.0627
ANKRD22	90	95.7711		BST2	103	76.0076		SCO2	91.6333	40.6416		TRIM21	98.8607	12.0957
HESX1	90	81.1309		CCDC75	103	87.0449		CES1	91.8255	141.439		C2orf31	99.1979	215.157
PDK1	90	195.599		CFB	103	107.004		TREX1	92.0226	101.384		NT5C3	99.533	160.519
RARRES3	90	87.8853		CLEC2B	103	97.2537		RBM25	92.2793	112.096		CES1	99.6291	147.089
UNC84B	90	72.6814		CREB3L3	103	122.671		MT1L	92.605	59.8607		BCL2L14	99.7028	53.3644
ADM	91	55.1945		EPSTI1	103	59.4804		MX1	92.8521	110.019		NMI	99.7598	67.3397
ALDH1A1	91	58.4034		FAM134B	103	32.7849		SAA1	93.2051	119.344		CCL8	99.8231	167.622
C5orf27	91	80.267		FER1L3	103	109.293		GALNT2	93.3131	36.0459		MT1M	99.8514	62.6667
HSPA6	91	105.326		FLT1	103	79.6547		CCL5	93.5581	154.687		CEBPD	100.147	10.8716
PMM2	91	164.018		GMPR	103	123.986		CYP1B1	94.5421	5.89661		RAB27A	100.185	151.916
VEGFC	91	96.5972		GTPBP2	103	117.707		BIRC3	94.617	32.1366		SOCS2	100.568	12.1264
CCL19	92	73.0029		IL1R	103	43.083		RGS1	94.6749	186.71		TDRD7	100.647	163.384
TNFAIP6	92	91.2572		IL1RN	103	147.331		TLR7	95.5084	122.783		HERC6	100.979	63.2281
CRY1	93	107.129		RBM43	103	110.448		NMI	95.637	144.222		MAX	101.094	151.228
CXCL9	93	115.13		RNF19B	103	80.8978		TNFSF10	95.8525	167.36		DCP1A	101.301	68.2985
IGFBP2	93	142.747		SOCS1	103	105.116		FNDC4	96.0642	63.1478		FUT4	101.441	28.8777
RASSF4	93	86.3779		SOCS2	103	57.5692		SAMHD1	96.2473	14.611		SAMD4A	101.804	148.846
RBCK1	93	73.417		UBE2L6	103	82.4282		OAS1	96.5937	93.9312		SAMD9L	101.987	28.0161
TLR7	93	131.901		WARS	103	96.2027		GPX2	96.996	81.987		TAP1	102.035	135.69
ULK4	93	54.264		BLVRA	104	110.696		USP18	97.3125	138.976		MAFF	102.369	292.044
AHNAK2	94	123.457		BTN3A3	104	170.774		FLT1	97.8776	183.572		MAFF	102.369	286.559
ENPP1	94	181.794		C2orf31	104	150.464		HERC6	98.108	134.591		MAFF	102.369	407.714
GMPR	94	121.899		CCL19	104	122.426		NFIL3	99.9856	66.3676		MX1	102.682	44.9285
MAX	94	102.543		CD163	104	80.4089		IRF2	100.173	160.844		KIAA0040	102.712	54.2104
PNPT1	94	69.3464		CD38	104	72.5828		SLC1A1	100.173	40.9829		IL15RA	102.98	113.004
TRIM5	94	128.48		EXT1	104	117.46		PRKD2	100.523	120.425		PCTK3	103.115	153.125
C4orf33	95	157.183		FCGR1A	104	98.4341		XAF1	100.65	57.5666		LMO2	103.512	147.188
SIGLEC1	95	144.469		GBP3	104	131.847		CXCL10	100.823	100.823		P2RY6	103.517	33.2132
TRIM56	95	103.79		GJA4	104	59.0765		FAM70A	100.867	60.6451		HCP5	103.602	35.0803
DCP1A	96	182.252		HLA-G	104	120.995		NOS2A	101.526	145.262		ARHGAP17	103.605	338.939
HLA-F	96	141.5		IFI44L	104	108.547		IFI16	101.63	4.70287		UNC84B	104.022	28.6158
RGS1	96	200.907		IL15RA	104	126.161		ISG20	101.719	37.9736		GCA	104.177	124.601
SAA1	96	119.138		JUNB	104	123.703		ALDH1A1	102.455	52.3988		APOBEC3G	104.458	25.646
TDRD7	96	89.7908		KIAA1618	104	150.898		RNASE4	102.492	178.126		CDKN1A	104.59	463.137
FAM46C	97	26.9297		MARCK	104	115.665		TMEM51	102.505	99.4542		TNFAIP3	104.604	76.177
IFI44L	97	135.645		MT1M	104	104.254		CSDA	102.6	33.7253		ABCA9	104.643	27.1407
IL1R	97	93.1859		SECTM1	104	86.9968		MARCK	102.6	139.117		PABPC4	105.204	33.3378
NRN1	97	148.607		TNFAIP3	104	108.522		C2orf31	102.83	83.2122		SCO2	105.295	9.29722
C15orf48	98	137.531		ZNF385B	104	67.6945		ABTB2	102.917	64.383		HERC5	105.339	39.3484
ELF1	98	9.22418		ADAR	105	138.135		MAP3K5	103.089	36.0264		SERPINB9	105.385	107.268
STAT3	98	99.0054		ANKRD22	105	102.12		RARRES3	103.401	76.3609		SAA1	105.434	127.724
ANGPTL1	99	34.652		CASP7	105	116.64		TYMP	103.584	112.105		IFIT5	105.602	150.748
DTX3L	99	145.763		CCL2	105	114.798		RBM43	103.791	111.908		ISG20	105.865	170.382
FKBP5	99	152.766		CCL5	105	114.948		ERLIN1	104.048	212.052		DNAPTP6	106.291	246.545
HLA-C	99	102.292		CCL8	105	121.27		RNF24	104.275	156.635		OAS3	106.505	20.3747
NCOA3	99	209.627		CDKN1A	105	215.224		PI4K2B	104.476	52.0369		NCF1	106.602	223.392
PDGFRL	99	118.493		CXCL9	105	126.426		HK2	104.578	141.334		PMM2	106.653	108.776
SERPINE1	99	95.9901		FUT4	105	91.53		CLEC4D	104.983	72.3863		IL1R	106.778	15.2121
AQP9	100	139.527		HERC5	105	93.1645		THBD	105.098	21.7063		C1S	107.01	43.1109
ETV6	100	43.2892		MAB21L2	105	92.6794		STARD5	105.106	233.004		ERLIN1	107.279	100.672
MT1F	101	77.6898		NT5C3	105	123.565		HEG1	105.568	117.228		AMPH	107.393	202.42
PTMA	101	202.198		RBCK1	105	123.003		IL15RA	105.598	229.362		TGFB1	107.576	13.0251
RNF19B	101	160.484		STARD5	105	94.4302		IGFBP2	105.989	145.11		PADI2	107.649	103.228
STARD5	101	194.841		ANKFY1	106	109.887		LINCR	106.37	145.029		PTMA	107.91	21.3127
ARHGAP17	102	92.2284		ARHGAP17	106	191.004		SPTLC2	106.47	40.7		RNASE4	108.047	88.4923
CCDC92	102	96.2518		B2M	106	126.99		PARP10	106.488	117.001		TMEM49	108.14	90.9955
IFI35	102	106.128		C22orf28	106	127.467		PXK	108.09	124.299		GAK	108.207	108.387
RNASE4	102	213.722		C9orf91	106	120.721		BLVRA	108.162	77.6724		ALDH1A1	108.218	105.806
APOL6	103	70.3806		HCP5	106	99.2494		PMM2	108.276	177.827		PSCD1	108.406	22.5218
FCGR1A	103	138.234		IFI6	106	102.031		ENPP1	108.874	186.43		WHDC1	108.621	42.8066
FLT1	103	206.401		IFIT2	106	108.037		ANKFY1	109.23	137.109		MAFB	108.675	57.8836
GTPBP2	103	98.196		IL6ST	106	134.043		ARHGEF3	110.947	84.2991		FAM134B	108.947	10.2668
IFI44	103	99.6225		LGALS9	106	108.342		LAMP3	111.077	8.39635		SAMHD1	109.123	42.1093
PLEKHA4	103	131.582		LMO2	106	138.876		LAMP3	111.077	19.8235		CD38	109.448	46.7389
EPAS1	104	104.139		NMI	106	113.934		DCP1A	111.082	132.592		ETV6	109.548	92.654
IFI6	104	79.0053		PARP10	106	75.6817		CX3CL1	111.454	188.061		EIF2AK2	109.634	85.5072
BATF2	105	126.385		PDK1	106	84.3991		ELF1	112.031	7.77652		LGALS3	109.84	174.084
BCL3	105	119.471		PI4K2B	106	126.15		BATF2	112.031	130.12		CFB	109.879	55.9691
C9orf91	105	122.794		SIGLEC1	106	102.861		OAS2	112.09	141.613		SLC16A1	109.991	26.7603
ISG20	105	36.1365		TMEM49	106	104.625		SERPING1	112.21	56.2519		MT1L	110.26	159.932
MX1	105	91.8752		ULK4	106	104.767		SP100	113.149	70.6278		SSBP3	110.43	120.443
SAMD9L	105	120.965		VAMP5	106	144.057		MX2	113.374	32.6205		MOV10	110.492	37.2575
SIRPA	105	105.875		BCL3	107	132.437		BST2	113.437	123.112		UBE2L6	110.522	106.488
TMEM51	105	92.9843		BIRC3	107	97.2233		DHX58	113.502	68.8145		GALNT2	110.953	24.5985
USP18	105	140.901		C10orf10	107	152.627		EPSTI1	113.833	32.9275		CX3CL1	111.449	285.912
IL15RA	106	185.132		C1S	107	99.0159		APOL2	113.858	26.7804		MASTL	111.609	66.6477
RBM25	106	134.347		CLEC4D	107	110.985		HLA-F	114.134	153.855		EXT1	111.92	133.556
STAP1	106	80.4445		CX3CL1	107	188.255		TAP2	114.37	151.647		CCDC109B	112.246	102.846
TMEM49	106	121.857		DCP1A	107	99.5308		C5orf27	114.79	94.8384		DDIT4	112.28	265.747
IFIT1	107	119.842		DEFB1	107	129.198		MCL1	115.295	129.991		GBP3	112.323	155.625
NPAS2	107	101.155		GBP4	107	118.886		TNFAIP6	115.355	85.211		IFITM2	112.683	80.3359
FLJ39739	108	84.2778		GPX2	107	107.899		PSCD1	115.58	137.307		GBP1	112.99	108.284
IFIT2	108	81.7073		HK2	107	87.7607		S100A8	115.996	154.325		DUSP5	113.074	286.596
SMAD3	108	91.2148		IFI44	107	121.467		GBP1	116.364	35.0187		ULK4	113.161	123.436
TYMP	108	104.52		IFITM1	107	106.286		ADAMDEC1	116.692	100.351		FLT1	113.225	19.9775
ADAR	109	47.7756		IL17RB	107	70.4752		ISG15	116.81	132.393		B4GALT5	113.694	18.7421
C22orf28	109	97.4339		ISG15	107	149.931		TGFB1	116.866	189.253		FFAR2	113.772	12.8665
CMAH	109	69.3214		LOC400759	107	131.109		RGL-1	116.94	87.9598		SP100	113.915	35.4851
MAFB	109	65.6275		LY6E	107	101.875		NUP50	117.81	6.82745		IFI30	114.239	96.3233
ODC1	109	186.226		NFIL3	107	100.227		CREB3L3	118.055	195.624		GBP4	114.346	121.177
OGFR	109	93.7478		PDGFRL	107	126.092		CD38	118.232	50.965		N4BP1	114.36	128.782
TREX1	109	150.789		PFKFB3	107	57.049		FAM134B	118.456	69.0945		GJA4	114.436	75.9657
CREB3L3	110	161.864		PFKFB3	107	85.5947		C15orf48	118.62	116.202		PNPT1	114.472	23.1848
GCH1	110	104.714		PSMB9	107	107.837		PNPT1	118.962	79.9476		MS4A4A	114.529	24.2418
PADI2	110	70.172		PXK	107	123.771		PML	120.902	35.2461		OGFR	114.689	116.454
TFEC	110	79.1945		RNF24	107	85.532		MAFB	121.355	59.6516		IFIT2	115.023	99.376
BAG1	111	152.568		SAA1	107	116.926		COMMD3	121.824	97.7442		SIRPA	115.099	185.108
OASL	111	173.804		SLC15A3	107	71.7774		SLC15A3	122.733	144.304		PI4K2B	115.253	88.8331
TAP1	111	120.831		TAP1	107	139.966		B2M	123.368	143.222		PUS1	115.341	13.566
FER1L3	112	104.313		TNK2	107	135.058		C9orf91	123.703	122.889		MT1F	115.815	189.822
PUS1	112	61.718		XRN	107	100.351		MT1F	123.95	87.9986		TYMP	116.198	121.312
SLC1A1	112	70.3343		ZNF107	107	114.33		HPSE	124.133	6.26214		ENPP1	116.218	59.2184
FAM134B	113	70.3136		ZNF107	107	98.1408		SIGLEC1	124.248	120.234		APOL2	116.31	48.8443
AXUD1	114	143.681		AHNAK2	108	139.86		BAG1	124.268	79.2578		FER1L3	116.381	85.502
CX3CL1	114	241.344		APOBEC3G	108	88.065		IL1R	124.298	115.232		NUP50	116.44	10.6269
ZNF107	114	151.575		CCR1	108	72.4596		PMAIP1	124.917	171.087		NAPA	116.505	93.0667
ZNF107	114	219.237		CXCL11	108	110.361		SSBP3	124.956	81.2308		RNF24	116.598	27.5035
HSH2D	115	98.2709		FBXO6	108	134.772		WARS	125.115	242.28		PFKFB3	116.999	22.0534
IL28RA	115	190.139		FLJ39739	108	144.403		ZNF107	125.205	183.482		PFKFB3	116.999	42.4554
ABTB2	116	72.8827		GEM	108	111.767		ZNF107	125.205	169.499		PPM1K	117.224	112.947
ANKFY1	116	147.797		HLA-E	108	118.334		RASSF4	125.249	71.0943		PPM1K	117.224	40.386
ARHGEF3	116	154.932		HLA-F	108	112.311		FLJ39739	126.045	115.524		RASSF4	117.267	99.1883
MKX	116	164.705		LEPR	108	108.147		CASP1	126.284	6.762		IL17RB	117.321	50.7676
PMAIP1	116	148.862		LINCR	108	104.067		HSH2D	127.181	137.845		NDC80	117.535	109.888
STAT1	116	148.87		PLEKHA4	108	115.856		AKT3	127.568	53.0193		IFITM1	118.101	48.8574
UBA7	116	65.9869		PPM1K	108	98.5495		DUSP5	127.816	150.928		RBM43	118.529	137.264
C5orf39	117	18.0232		PPM1K	108	90.0909		EPAS1	128.027	154.071		ELF1	118.586	87.2488
CEBPD	117	24.979		SERPINB9	108	111.339		AHNAK2	128.336	136.662		IFI16	118.944	45.0662
DUSP5	117	84.8989		SQLE	108	99.9643		C1S	128.499	69.7501		AHNAK2	118.98	137.892
PML	117	76.7253		TMEM51	108	167.824		CASP7	128.517	117.407		PNRC1	118.992	150.738
PRAME	117	90.5416		TYMP	108	101.837		GTPBP2	128.98	76.5225		LEPR	119.021	64.795
PSCD1	117	131.222		UPP2	108	146.526		ETV6	129.38	53.72		TRIM56	119.254	31.542
LEPR	118	191.653		APOL2	109	82.7878		SLC25A28	129.474	148.664		APOL1	119.42	47.4419
AKT3	119	78.1255		C15orf48	109	97.6494		CD74	130.409	11.9231		TNFSF10	119.884	69.0104
APOL1	119	112.607		CLEC4A	109	92.8749		HSPA6	130.823	77.2467		DYNLT1	119.963	80.0553
DHX58	119	79.0945		CNP	109	118.404		PRAME	131.196	79.042		DHX58	120.068	105.064
NDC80	119	113.91		CRY1	109	151.94		CEACAM1	131.56	197.41		IFI6	120.183	56.7469
OAS2	119	66.5758		DTX3L	109	116.616		IRF9	132.298	62.6052		PRAME	120.319	29.7023
ARG2	121	64.7745		FKBP5	109	110.886		MT1H	132.308	108.859		HLA-C	120.535	92.5406
CRP	121	107.713		GBP5	109	85.648		IFIT2	132.598	59.665		SPSB1	120.63	35.0087
CXCL11	121	101.012		HSPA6	109	123.604		IFIT1	132.616	192.384		MT1H	120.684	119.831
PABPC4	121	86.0089		IFI35	109	118.789		MS4A4A	132.64	244.133		IRF9	120.733	52.4703
HERC6	122	143.622		IFITM3	109	112.119		PPM1K	133.29	25.9741		DEFB1	121.032	183.063
OAS1	122	101.651		IFNGR1	109	135.17		PPM1K	133.29	168.762		ZNF385B	121.71	33.7231
CLEC4A	123	156.882		KIAA0040	109	76.4561		ADM	134.22	83.4282		PML	121.724	37.2805
XRN	123	136.665		LIPA	109	109.869		ATP10D	135.574	79.652		ANKFY1	121.738	84.1366
UPP2	124	119.539		MT1H	109	112.224		ULK4	135.731	45.4284		IFITM3	121.808	54.1114
HLA-G	125	105.477		NCOA3	109	145.115		CMAH	135.758	78.3349		RARRES3	121.837	74.0067
HK2	126	164.953		OAS1	109	122.119		LOC400759	136.242	45.8737		AXUD1	122.024	109.372
EHD4	128	127.226		OGFR	109	130.082		IFI44L	136.251	161.733		CXCL11	122.04	108.991
SCARB2	128	87.374		PRAME	109	71.6563		SOCS1	136.41	317.966		ZNF295	122.092	20.399
TGFB1	129	151.58		PSMB8	109	119.346		STAT1	137.05	182.825		CCR1	122.237	25.7252
CD163	130	153.808		PTMA	109	79.3692		UPP2	137.695	118.351		EPSTI1	122.588	22.7837
DDX3X	130	120.701		TNFAIP6	109	114.673		IFITM3	138.85	230.492		ADM	122.608	150.705
PARP10	133	128.698		TREX1	109	96.2914		IL1RN	140.711	124.739		HES4	122.764	81.2718
CYP1B1	134	35.7911		UBA7	109	115.408		CLEC4A	141.158	115.149		HLA-G	122.765	78.5532
IRF2	134	147.566		UNC93B1	109	84.6677		HESX1	141.224	75.3676		OAS2	122.813	166.18
RGL-1	135	72.3831		USP18	109	112.97		FER1L3	141.556	76.7613		C22orf28	123.219	124.81
CLEC4D	136	78.2808		ABTB2	110	109.913		C22orf28	141.888	107.482		OPTN	123.245	129.573
CSDA	136	53.7441		ADAMDEC1	110	148.706		CLEC2B	142.535	45.8878		CLEC2B	123.305	83.9581
TNK2	137	139.204		ANGPTL1	110	100.429		PIM3	142.577	49.3978		S100A8	123.819	68.2738
LAMP3	138	32.8729		BATF2	110	136.242		SPSB1	143.431	45.1996		UNC93B1	124.273	31.2754
LAMP3	138	46.6345		CD9	110	108.011		IFI35	143.735	104.981		LOC400759	124.483	157.289
IFITM2	139	141.942		DDIT4	110	184.393		IFITM2	144.26	169.678		LINCR	125.08	72.1749
TAP2	139	173.824		DUSP5	110	201.271		SCARB2	145.017	57.3663		STARD5	125.295	28.4647
BIRC3	140	73.3903		HES4	110	97.3869		C4orf33	145.902	119.333		DDX60	125.538	26.8036
KIAA1618	140	89.8693		HLA-C	110	125.076		DDX3X	146.218	92.9406		UBA7	125.54	127.853
CD80	142	127.371		IFI16	110	63.3133		ZBP1	147.371	6.02546		BST2	125.754	38.3583
SECTM1	142	106.205		MASTL	110	95.7773		SIRPA	147.926	157.73		THBD	125.911	104.297
HEG1	144	130.62		SP110	110	105.158		SERPINE1	149.188	110.571		FBXO6	126.323	102.949
THBD	144	90.9631		CRP	111	103.695		ADAR	149.403	54.6687		SP110	126.337	80.7172
SCO2	145	50.5694		DDX60	111	91.3883		CRY1	150.441	113.583		XAF1	126.358	149.017
WARS	145	228.628		HSH2D	111	169.363		PABPC4	151.127	40.1261		SAT1	126.768	20.9188
C2orf31	146	77.9327		LAP3	111	152.401		CCR1	152.311	120.993		TLR3	127.035	21.8936
CCR1	147	114.794		MCL1	111	125.243		FFAR2	153.399	154.709		HSH2D	127.244	330.736
GJA4	148	54.5299		NAPA	111	100.905		SLC16A1	154.376	152.806		BATF2	127.44	144.532
MS4A4A	150	208.756		SCARB2	111	61.4018		FNDC3B	154.853	230.69		FNDC3B	127.72	159.107
ABCA9	152	218.298		SCO2	111	25.0584		IFI6	155.352	129.388		CRY1	128.135	205.118
CD9	154	150.385		SIRPA	111	165.133		PLEKHA4	155.368	155.117		IFIT1	128.177	71.9459
IFI16	155	20.3534		SLC1A1	111	60.9606		APOL3	156.055	135.442		CLEC4A	128.241	52.7509
IDO1	158	11.9579		SNN	111	159.176		GJA4	158.824	27.7091		CRP	128.438	131.24
MARCK	158	166.361		TXNIP	111	242.53		CRP	158.969	120.725		GEM	128.47	112.451
MOV10	158	152.344		VIPERIN	111	95.513		ANGPTL1	159.406	64.7122		PXK	128.477	103.471
PIM3	158	55.0396		AMPH	112	161.768		UBA7	159.871	68.3994		UPP2	128.484	182.898
SOCS1	158	295.178		ATP10D	112	126.557		DTX3L	161.225	91.2545		ATP10D	128.875	160.398
ZNF295	158	116.272		CCDC109B	112	102.746		APOL1	162.146	122.361		LGALS9	129.104	110.107
NOS2A	159	121.106		COMMD3	112	134.946		ARG2	163.222	130.678		GCH1	129.444	113.421
PARP12	159	134.823		DYNLT1	112	106.986		CXCL11	166.811	124.345		EPAS1	129.783	26.6933
SLFN12	160	146.979		FLJ23556	112	121.364		APOBEC3G	167.79	175.529		CREB3L3	130.272	119.696
CEACAM1	162	247.407		RARRES3	112	92.0016		IFI44	168.087	99.3908		FLJ23556	131.326	124.562
MAP3K5	162	94.5375		S100A8	112	108.774		HLA-G	169.148	129.788		IFI44	131.751	123.317
ZNF385B	162	114.13		SAT1	112	62.2144		RBCK1	170.655	76.4699		ISG15	131.836	197.042
CASP1	166	20.9677		THBD	112	120.002		HLA-C	172.162	161.405		ANGPTL1	132.126	167.547
IFITM3	166	206.974		APOL1	113	85.4771		N4BP1	173.676	89.6685		CD9	132.442	52.6212
AMPH	167	80.6237		AXUD1	113	117.653		NDC80	175.362	103.66		FLJ39739	133.08	198.616
ATP10D	167	90.1647		CMAH	113	134.502		PAK3	175.419	168.816		RBCK1	133.12	130.682
BST2	168	116.908		HERC6	113	115.841		STAP1	177.568	110.856		PLEKHA4	133.505	130.005
SLC16A1	171	130.001		P2RY6	113	68.4426		CD80	177.621	111.89		RGS1	135.061	124.694
OAS3	172	163.879		RPL22	113	122.351		IFITM1	178.486	187.552		CCL5	135.211	103.33
SLC15A3	176	99.7912		XAF1	113	121.47		ZNF295	181.398	79.3151		CMAH	135.598	234.251
CD38	178	92.8634		IFITM2	114	96.0832		SAT1	181.453	10.0367		IFI35	136.732	100.006
SAT1	178	23.6542		N4BP1	114	126.959		AMPH	181.569	156.45		IFI44L	138.197	133.433
UNC93B1	178	136.28		NDC80	114	123.505		GCH1	181.768	79.9485		COMMD3	139.335	194.09
FNDC3B	188	202.367		PNRC1	114	124.222		P2RY6	182.492	153.484		SCARB2	140.065	23.8917
EIF2AK2	193	112.699		IFIT1	115	99.9844		SLFN12	187.21	91.6194		STAT1	140.867	340.709
RNF24	193	196.053		RGS1	115	132.838		MOV10	189.526	217.488		IL1RN	141.865	285.474
FFAR2	198	146.088		STAT1	115	187.506		PUS1	190.593	77.6765		DTX3L	143.964	78.0909
APOL3	199	162.474		MT1F	116	116.626		CD9	192.172	147.338		CD80	145.535	117.216
P2RY6	226	147.337		FNDC3B	118	179.01		UNC93B1	195.405	143.336		SERPINE1	147.148	236.6
IFITM1	235	152.022		OAS2	120	129.756		ZNF385B	201.834	146.241		STAP1	149.611	186.808
APOBEC3G	236	165.264		BAG1	123	108.628		EIF2AK2	205.773	118.368		PAK3	149.852	567.602
