# Supplementary material for: Human cytomegalovirus evades ZAP detection by suppressing CpG dinucleotides in the major immediate early 1 gene
Source: PLoS Pathog. 2020 Sep 4;16(9):e1008844. doi: 10.1371/journal.ppat.1008844 (PMC7498042; doi:10.1371/journal.ppat.1008844)
Supplement: S2 Table — CpG dinucleotide frequencies were determined using the program Composition scan in the SSE Sequence editor v1.3 (PMID: 22264264). Results were expressed as ratios of observed frequencies (fCpG) to those predicted by the frequencies of their component mononucleotides (fC x fG). This ratio was normalised through computing constraints imposed by amino acid coding on dinucleotide frequencies. (XLSX) [file ppat.1008844.s010.xlsx]

## Sheet: README
The current taxonomy of viruses was used; derived from
	ICTV Master Species List 2018b.v2.xlsx
		"Updates approved during EC 50, Washington, D.C., July 2018; Email ratification February 2019 (MSL #34)"
	Which was found here:
		https://talk.ictvonline.org/files/master-species-lists/m/msl/8266
The genome accession numbers of the exemplar viruses for each species was used; derived from:
	VMR 160919 MSL34.xlsx
		Which was updated Sept 9 2019
	Which was found here:
		https://talk.ictvonline.org/taxonomy/vmr/
The exemplar genome accession numbers were used to download the full nucleotide data from NCBI by generating a custom Batch Entrez query.
This was downloaded as a single file. The file was then imported into SSE v 1.3, which was used to determine the composition of the coding sequences. The Corrected CpG and GpC ratios were kept in these tables.

## Sheet: Overall stats
Family		Subfamily		Genus		Exemplar species		Species analysed
Alloherpesviridae				Batrachovirus		3		3
Alloherpesviridae				Cyprinivirus		4		4
Alloherpesviridae				Ictalurivirus		3		3
Alloherpesviridae				Salmonivirus		3		3
Herpesviridae		Alphaherpesvirinae		Iltovirus		2		2
Herpesviridae		Alphaherpesvirinae		Mardivirus		6		6
Herpesviridae		Alphaherpesvirinae		Scutavirus		2		2
Herpesviridae		Alphaherpesvirinae		Simplexvirus		13		13
Herpesviridae		Alphaherpesvirinae		Varicellovirus		18		18
Herpesviridae		Alphaherpesvirinae		Unassigned		1		1
Herpesviridae		Betaherpesvirinae		Cytomegalovirus		11		10
Herpesviridae		Betaherpesvirinae		Muromegalovirus		3		3
Herpesviridae		Betaherpesvirinae		Proboscivirus		3		3
Herpesviridae		Betaherpesvirinae		Roseolovirus		6		6
Herpesviridae		Betaherpesvirinae		Unassigned		2		2
Herpesviridae		Gammaherpesvirinae		Lymphocryptovirus		9		8
Herpesviridae		Gammaherpesvirinae		Macavirus		9		9
Herpesviridae		Gammaherpesvirinae		Percavirus		6		6
Herpesviridae		Gammaherpesvirinae		Rhadinovirus		12		11
Herpesviridae		Gammaherpesvirinae		Unassigned		3		2
Herpesviridae				Unassigned		1		1
Malacoherpesviridae				Aurivirus		1		1
Malacoherpesviridae				Ostreavirus		1		1
						122		118

## Sheet: Sheet1
AAC40738	U24A	Betaherpesvirinae	Human betaherpesvirus 7
AAC40763	U49	Betaherpesvirinae	Human betaherpesvirus 7
AAC40775	U59	Betaherpesvirinae	Human betaherpesvirus 7
AAC40798	U90	Betaherpesvirinae	Human betaherpesvirus 7
AAC40799	U91	Betaherpesvirinae	Human betaherpesvirus 7
AAC40800	U95	Betaherpesvirinae	Human betaherpesvirus 7
AAD49675	U90	Betaherpesvirinae	Human betaherpesvirus 6B
AAF99217	pr121.1	Betaherpesvirinae	Murid betaherpesvirus 2
AAF99218	pr121.2	Betaherpesvirinae	Murid betaherpesvirus 2
AAF99220	pR122 EX5	Betaherpesvirinae	Murid betaherpesvirus 2
AAF99221	pR123 EX4	Betaherpesvirinae	Murid betaherpesvirus 2
AAM00752	regulatory protein IE1	Betaherpesvirinae	Panine betaherpesvirus 2
AAP50555	rh28	Betaherpesvirinae	Macacine betaherpesvirus 3
AAP50616	rh90	Betaherpesvirinae	Macacine betaherpesvirus 3
AAP50677	rh154	Betaherpesvirinae	Macacine betaherpesvirus 3
AAP50678	rh155	Betaherpesvirinae	Macacine betaherpesvirus 3
AAR31666	regulatory protein IE1	Betaherpesvirinae	Human betaherpesvirus 5
AEV80964	regulatory protein IE2	Betaherpesvirinae	Saimiriine betaherpesvirus 4
AEV80965	regulatory protein IE1	Betaherpesvirinae	Saimiriine betaherpesvirus 4
AEV80966	membrane protein UL124	Betaherpesvirinae	Saimiriine betaherpesvirus 4
AEV80466	membrane protein UL120	Betaherpesvirinae	Cercopithecine betaherpesvirus 5
AEV80467	membrane protein UL121	Betaherpesvirinae	Cercopithecine betaherpesvirus 5
AEV80468	regulatory protein IE2	Betaherpesvirinae	Cercopithecine betaherpesvirus 5
AEV80469	regulatory protein IE1	Betaherpesvirinae	Cercopithecine betaherpesvirus 5
AEV80470	membrane protein UL124	Betaherpesvirinae	Cercopithecine betaherpesvirus 5
AEV80809	regulatory protein IE2	Betaherpesvirinae	Aotine betaherpesvirus 1
AEV80810	regulatory protein IE1	Betaherpesvirinae	Aotine betaherpesvirus 1
AEV80811	membrane protein UL124	Betaherpesvirinae	Aotine betaherpesvirus 1
ADD10489	hypothetical protein	Betaherpesvirinae	Murid betaherpesvirus 1
ADD10493	hypothetical protein	Betaherpesvirinae	Murid betaherpesvirus 1
AEQ32094	hypothetical protein	Betaherpesvirinae	Macacine betaherpesvirus 8
AEQ32243	hypothetical protein	Betaherpesvirinae	Macacine betaherpesvirus 8
AEQ32245	putative membrane glycoprotein UL121	Betaherpesvirinae	Macacine betaherpesvirus 8
AEQ32246	protein UL122	Betaherpesvirinae	Macacine betaherpesvirus 8
AEQ32247	protein UL123	Betaherpesvirinae	Macacine betaherpesvirus 8
AEQ32248	hypothetical protein	Betaherpesvirinae	Macacine betaherpesvirus 8
AEQ32249	hypothetical protein	Betaherpesvirinae	Macacine betaherpesvirus 8
AEQ32250	hypothetical protein	Betaherpesvirinae	Macacine betaherpesvirus 8
AEQ32251	hypothetical protein	Betaherpesvirinae	Macacine betaherpesvirus 8
AEQ32253	hypothetical protein	Betaherpesvirinae	Macacine betaherpesvirus 8
AEQ32254	hypothetical protein	Betaherpesvirinae	Macacine betaherpesvirus 8
AEQ32256	hypothetical protein	Betaherpesvirinae	Macacine betaherpesvirus 8
AGE10076	protein EE1	Betaherpesvirinae	Elephantid betaherpesvirus 1
AHX37529	protein EE1A	Betaherpesvirinae	Elephantid betaherpesvirus 1
AHX37531	protein EE32A	Betaherpesvirinae	Elephantid betaherpesvirus 1
AGT99277	putative protein U89	Betaherpesvirinae	Suid betaherpesvirus 2
AGT99278	putative protein U90	Betaherpesvirinae	Suid betaherpesvirus 2
AGT99279	IE protein	Betaherpesvirinae	Suid betaherpesvirus 2
AHC02761	protein EE1	Betaherpesvirinae	Elephantid betaherpesvirus 5
AHC02760	protein EE1A	Betaherpesvirinae	Elephantid betaherpesvirus 5
AKG51577	UL124	Betaherpesvirinae	Papiine betaherpesvirus 4
AKG51578	UL122	Betaherpesvirinae	Papiine betaherpesvirus 4
ANC96570	envelope protein UL43	Betaherpesvirinae	Macacine betaherpesvirus 9
ANC96592	U46 protein	Betaherpesvirinae	Macacine betaherpesvirus 9
ANC96519	U90 protein	Betaherpesvirinae	Macacine betaherpesvirus 9
ANC96585	U91 protein	Betaherpesvirinae	Macacine betaherpesvirus 9
APZ76214	hypothetical protein	Betaherpesvirinae	Murid betaherpesvirus 3
APZ76235	ribonucleotide reductase large subunit	Betaherpesvirinae	Murid betaherpesvirus 3
APZ76236	hypothetical protein	Betaherpesvirinae	Murid betaherpesvirus 3
APZ76258	hypothetical protein	Betaherpesvirinae	Murid betaherpesvirus 3
APZ76264	DNA packaging protein	Betaherpesvirinae	Murid betaherpesvirus 3
APZ76286	hypothetical protein	Betaherpesvirinae	Murid betaherpesvirus 3
APZ76297	tegument protein	Betaherpesvirinae	Murid betaherpesvirus 3
APZ76313	uracil DNA glycosylase	Betaherpesvirinae	Murid betaherpesvirus 3
APZ76314	envelope glycoprotein L	Betaherpesvirinae	Murid betaherpesvirus 3
APZ76315	hypothetical protein	Betaherpesvirinae	Murid betaherpesvirus 3
APZ76316	putative glycoprotein	Betaherpesvirinae	Murid betaherpesvirus 3
APZ76317	membrane glycoprotein	Betaherpesvirinae	Murid betaherpesvirus 3
APZ76318	hypothetical protein	Betaherpesvirinae	Murid betaherpesvirus 3
APZ76319	hypothetical protein	Betaherpesvirinae	Murid betaherpesvirus 3
APZ76320	hypothetical protein	Betaherpesvirinae	Murid betaherpesvirus 3
APZ76323	hypothetical protein	Betaherpesvirinae	Murid betaherpesvirus 3
APZ76321	hypothetical protein	Betaherpesvirinae	Murid betaherpesvirus 3
APZ76322	hypothetical protein	Betaherpesvirinae	Murid betaherpesvirus 3
APZ76324	hypothetical protein	Betaherpesvirinae	Murid betaherpesvirus 3
APZ76325	hypothetical protein	Betaherpesvirinae	Murid betaherpesvirus 3
APZ76326	hypothetical protein	Betaherpesvirinae	Murid betaherpesvirus 3
APZ76342	hypothetical protein	Betaherpesvirinae	Murid betaherpesvirus 3
CAA58339	immediate early protein IE1	Betaherpesvirinae	Human betaherpesvirus 6A

## Sheet: Betas below 0.6
Subfamily		Species		Gene		Protein accession		Corr CpG		Corr GpC		Nucleotides		% identity to HCMV IE1		% similarity to HCMV IE1
Betaherpesvirinae		Human betaherpesvirus 7		U24A		AAC40738		0		1.1565		168		3.2		4.8
Betaherpesvirinae		Human betaherpesvirus 7		U49		AAC40763		0.5827		1.2544		717		8.3		16.4
Betaherpesvirinae		Human betaherpesvirus 7		U59		AAC40775		0.5286		1.0836		1041		14.2		22.8
Betaherpesvirinae		Human betaherpesvirus 7		U90		AAC40798		0.2003		0.9367		3597		9.1		17.1
Betaherpesvirinae		Human betaherpesvirus 7		U91		AAC40799		0.3603		1.0545		459		5.9		11.8
Betaherpesvirinae		Human betaherpesvirus 7		U95		AAC40800		0.5605		1.0526		2820		9.3		17.3
Betaherpesvirinae		Human betaherpesvirus 6B		U90		AAD49675		0.3779		0.884		3234		9.7		17.9
Betaherpesvirinae		Murid betaherpesvirus 2		pr121.1		AAF99217		0.1966		0.6857		372		0.5		0.5
Betaherpesvirinae		Murid betaherpesvirus 2		pr121.2		AAF99218		0.2793		0.7828		414		1.2		2.5
Betaherpesvirinae		Murid betaherpesvirus 2		pR122 EX5		AAF99220		0.5434		0.7448		1515		3.5		6.9
Betaherpesvirinae		Murid betaherpesvirus 2		pR123 EX4		AAF99221		0.5519		0.7568		1293		14.7		29
Betaherpesvirinae		Panine betaherpesvirus 2		regulatory protein IE1		AAM00752		0.5288		0.902		1515		67.4		81.7
Betaherpesvirinae		Macacine betaherpesvirus 3		rh28		AAP50555		0.5824		1.0181		621		7.2		11.1
Betaherpesvirinae		Macacine betaherpesvirus 3		rh90		AAP50616		0.4784		0.9256		444		6		10
Betaherpesvirinae		Macacine betaherpesvirus 3		rh154		AAP50677		0.534		0.8493		594		0.3		0.3
Betaherpesvirinae		Macacine betaherpesvirus 3		rh155		AAP50678		0.4059		0.8029		546		0.5		0.6
Betaherpesvirinae		Human betaherpesvirus 5		regulatory protein IE1		AAR31666		0.442		0.9633		1473
Betaherpesvirinae		Saimiriine betaherpesvirus 4		regulatory protein IE2		AEV80964		0.5266		0.7736		1485		16.8		28.8
Betaherpesvirinae		Saimiriine betaherpesvirus 4		regulatory protein IE1		AEV80965		0.2565		0.8468		1320		24.6		42.6
Betaherpesvirinae		Saimiriine betaherpesvirus 4		membrane protein UL124		AEV80966		0.512		0.7813		378		5.6		11.1
Betaherpesvirinae		Cercopithecine betaherpesvirus 5		membrane protein UL120		AEV80466		0.5514		0.9768		615		0.3		0.3
Betaherpesvirinae		Cercopithecine betaherpesvirus 5		membrane protein UL121		AEV80467		0.3855		0.5858		540		0.5		0.6
Betaherpesvirinae		Cercopithecine betaherpesvirus 5		regulatory protein IE2		AEV80468		0.174		0.8834		1737		18.1		28.1
Betaherpesvirinae		Cercopithecine betaherpesvirus 5		regulatory protein IE1		AEV80469		0		0.9419		1635		27.6		44.3
Betaherpesvirinae		Cercopithecine betaherpesvirus 5		membrane protein UL124		AEV80470		0.3603		0.8797		375		5.8		9.2
Betaherpesvirinae		Aotine betaherpesvirus 1		regulatory protein IE2		AEV80809		0.2768		0.9397		1839		13		19.7
Betaherpesvirinae		Aotine betaherpesvirus 1		regulatory protein IE1		AEV80810		0.1278		0.9857		1413		23.7		40.2
Betaherpesvirinae		Aotine betaherpesvirus 1		membrane protein UL124		AEV80811		0.3911		0.9768		393		5.7		10.5
Betaherpesvirinae		Murid betaherpesvirus 1		hypothetical protein		ADD10489		0.5776		1.022		357		6		10.8
Betaherpesvirinae		Murid betaherpesvirus 1		hypothetical protein		ADD10493		0.0903		0.5352		327		6.3		10.7
Betaherpesvirinae		Macacine betaherpesvirus 8		hypothetical protein		AEQ32094		0.5081		0.8854		243		3.7		4.8
Betaherpesvirinae		Macacine betaherpesvirus 8		hypothetical protein		AEQ32243		0.4006		0.7449		150		2.2		3.7
Betaherpesvirinae		Macacine betaherpesvirus 8		putative membrane glycoprotein UL121		AEQ32245		0.3123		0.7677		546		0.3		0.5
Betaherpesvirinae		Macacine betaherpesvirus 8		protein UL122		AEQ32246		0.2054		0.8253		1482		10.4		16.4
Betaherpesvirinae		Macacine betaherpesvirus 8		protein UL123		AEQ32247		0.0566		1.0769		1143		17.6		32.2
Betaherpesvirinae		Macacine betaherpesvirus 8		hypothetical protein		AEQ32248		0		0.9057		375		5.6		11.3
Betaherpesvirinae		Macacine betaherpesvirus 8		hypothetical protein		AEQ32249		0		0.5443		117		3		3.4
Betaherpesvirinae		Macacine betaherpesvirus 8		hypothetical protein		AEQ32250		0.1072		0.5855		261		3.1		6.5
Betaherpesvirinae		Macacine betaherpesvirus 8		hypothetical protein		AEQ32251		0.2875		0.982		453		7.4		12.3
Betaherpesvirinae		Macacine betaherpesvirus 8		hypothetical protein		AEQ32253		0.4919		1.2561		492		1.3		2.6
Betaherpesvirinae		Macacine betaherpesvirus 8		hypothetical protein		AEQ32254		0		1.4539		147		0.6		0.6
Betaherpesvirinae		Macacine betaherpesvirus 8		hypothetical protein		AEQ32256		0.5621		0.9839		231		1.1		1.5
Betaherpesvirinae		Elephantid betaherpesvirus 1		protein EE1		AGE10076		0.325		0.8954		3714		3.1		5.2
Betaherpesvirinae		Elephantid betaherpesvirus 1		protein EE1A		AHX37529		0.2989		0.8848		861		7.9		12.8
Betaherpesvirinae		Elephantid betaherpesvirus 1		protein EE32A		AHX37531		0.579		0.9078		228		2.6		5.4
Betaherpesvirinae		Suid betaherpesvirus 2		putative protein U89		AGT99277		0.3912		0.5375		570		3.9		7.8
Betaherpesvirinae		Suid betaherpesvirus 2		putative protein U90		AGT99278		0.1628		0.8492		1707		11.8		21.2
Betaherpesvirinae		Suid betaherpesvirus 2		IE protein		AGT99279		0.5549		0.9572		1461		1.5		2.5
Betaherpesvirinae		Elephantid betaherpesvirus 5		protein EE1		AHC02761		0.5057		0.8306		3546		7.5		12.1
Betaherpesvirinae		Elephantid betaherpesvirus 5		protein EE1A		AHC02760		0.4715		0.6975		861		8.5		13.3
Betaherpesvirinae		Papiine betaherpesvirus 4		UL124		AKG51577		0.4352		0.9576		360		6.2		9.3
Betaherpesvirinae		Papiine betaherpesvirus 4		UL122		AKG51578		0.3776		0.8509		1176		6		9.4
Betaherpesvirinae		Macacine betaherpesvirus 9		envelope protein UL43		ANC96570		0.5491		1.1533		885		0		0
Betaherpesvirinae		Macacine betaherpesvirus 9		U46 protein		ANC96592		0.4277		1.3664		243		4.3		5.5
Betaherpesvirinae		Macacine betaherpesvirus 9		U90 protein		ANC96519		0.0751		0.9565		3024		10		18.1
Betaherpesvirinae		Macacine betaherpesvirus 9		U91 protein		ANC96585		0.5053		0.7169		444		3.9		5.6
Betaherpesvirinae		Murid betaherpesvirus 3		hypothetical protein		APZ76214		0.5105		0.8825		1350		13.7		22.8
Betaherpesvirinae		Murid betaherpesvirus 3		ribonucleotide reductase large subunit		APZ76235		0.453		0.9198		1422		6.8		13.2
Betaherpesvirinae		Murid betaherpesvirus 3		hypothetical protein		APZ76236		0.5409		0.9393		966		13.6		23.5
Betaherpesvirinae		Murid betaherpesvirus 3		hypothetical protein		APZ76258		0.5785		0.7142		390		5.6		10.1
Betaherpesvirinae		Murid betaherpesvirus 3		DNA packaging protein		APZ76264		0.4892		0.9996		315		4.2		8.5
Betaherpesvirinae		Murid betaherpesvirus 3		hypothetical protein		APZ76286		0.549		0.8867		1149		10.8		20.8
Betaherpesvirinae		Murid betaherpesvirus 3		tegument protein		APZ76297		0.4049		0.8611		351		4.8		9.1
Betaherpesvirinae		Murid betaherpesvirus 3		uracil DNA glycosylase		APZ76313		0.2994		0.7813		753		7.5		13.5
Betaherpesvirinae		Murid betaherpesvirus 3		envelope glycoprotein L		APZ76314		0.4072		1.1474		741		6.9		16.5
Betaherpesvirinae		Murid betaherpesvirus 3		hypothetical protein		APZ76315		0.2083		1.3187		324		5.2		9
Betaherpesvirinae		Murid betaherpesvirus 3		putative glycoprotein		APZ76316		0.2356		1.3333		714		9.1		15.8
Betaherpesvirinae		Murid betaherpesvirus 3		membrane glycoprotein		APZ76317		0.1868		0.8348		792		8.4		14
Betaherpesvirinae		Murid betaherpesvirus 3		hypothetical protein		APZ76318		0.1745		0.786		3423		7.7		14.7
Betaherpesvirinae		Murid betaherpesvirus 3		hypothetical protein		APZ76319		0		0.4875		522		1.3		2.4
Betaherpesvirinae		Murid betaherpesvirus 3		hypothetical protein		APZ76320		0.2423		0.7827		456		5.8		12.5
Betaherpesvirinae		Murid betaherpesvirus 3		hypothetical protein		APZ76323		0.024		0.789		2643		8.2		14.2
Betaherpesvirinae		Murid betaherpesvirus 3		hypothetical protein		APZ76321		0		0.7257		792		3.1		5.5
Betaherpesvirinae		Murid betaherpesvirus 3		hypothetical protein		APZ76322		0		1.6256		378		0.5		0.7
Betaherpesvirinae		Murid betaherpesvirus 3		hypothetical protein		APZ76324		0		0.8749		417		6.5		12.4
Betaherpesvirinae		Murid betaherpesvirus 3		hypothetical protein		APZ76325		0.525		0.9494		2661		6.9		11.8
Betaherpesvirinae		Murid betaherpesvirus 3		hypothetical protein		APZ76326		0.3855		0.9968		921		9.6		19
Betaherpesvirinae		Murid betaherpesvirus 3		hypothetical protein		APZ76342		0.5105		0.8825		1350		13.7		22.8

## Sheet: Alloherpesviridae
	Family		Subfamily		Genus		Species		Common name		Virus isolate designation		Genbank accession		Gene name		Start		End		Sense / Antisense		Protein Length		Nucleotides		Corr_CpG		Corr_GpC
	Alloherpesviridae				Batrachovirus		Ranid herpesvirus 1		Lucké Tumor Herpesvirus		McKinnell		DQ665917		ORF1		939		1913		Sense		324		972		0.8519		1.0431
	Alloherpesviridae				Batrachovirus		Ranid herpesvirus 1		Lucké Tumor Herpesvirus		McKinnell		DQ665917		ORF2		4301		5011		A/sense		236		708		0.5811		0.9209
	Alloherpesviridae				Batrachovirus		Ranid herpesvirus 1		Lucké Tumor Herpesvirus		McKinnell		DQ665917		ORF3		5936		6718		Sense		260		780		0.784		0.7306
	Alloherpesviridae				Batrachovirus		Ranid herpesvirus 1		Lucké Tumor Herpesvirus		McKinnell		DQ665917		ORF4		6986		7735		A/sense		249		747		0.7426		0.9191
	Alloherpesviridae				Batrachovirus		Ranid herpesvirus 1		Lucké Tumor Herpesvirus		McKinnell		DQ665917		ORF5		7916		8818		A/sense		300		900		1.0176		0.9495
	Alloherpesviridae				Batrachovirus		Ranid herpesvirus 1		Lucké Tumor Herpesvirus		McKinnell		DQ665917		ORF6		8889		9665		A/sense		258		774		0.9681		1.1572
	Alloherpesviridae				Batrachovirus		Ranid herpesvirus 1		Lucké Tumor Herpesvirus		McKinnell		DQ665917		ORF7		10130		10750		A/sense		206		618		1.0308		1.133
	Alloherpesviridae				Batrachovirus		Ranid herpesvirus 1		Lucké Tumor Herpesvirus		McKinnell		DQ665917		ORF8		12236		13090		Sense		284		852		0.8187		1.1519
	Alloherpesviridae				Batrachovirus		Ranid herpesvirus 1		Lucké Tumor Herpesvirus		McKinnell		DQ665917		ORF9		17619		18479		Sense		286		858		0.7203		0.9333
	Alloherpesviridae				Batrachovirus		Ranid herpesvirus 1		Lucké Tumor Herpesvirus		McKinnell		DQ665917		ORF10		18415		19164		Sense		249		747		0.5135		0.9854
	Alloherpesviridae				Batrachovirus		Ranid herpesvirus 1		Lucké Tumor Herpesvirus		McKinnell		DQ665917		ORF11		19455		21545		A/sense		696		2088		0.6556		1.0596
	Alloherpesviridae				Batrachovirus		Ranid herpesvirus 1		Lucké Tumor Herpesvirus		McKinnell		DQ665917		ORF12		23493		24602		A/sense		369		1107		0.5078		0.9746
	Alloherpesviridae				Batrachovirus		Ranid herpesvirus 1		Lucké Tumor Herpesvirus		McKinnell		DQ665917		ORF13		28100		37549		A/sense		3149		9447		0.9486		1.0288
	Alloherpesviridae				Batrachovirus		Ranid herpesvirus 1		Lucké Tumor Herpesvirus		McKinnell		DQ665917		ORF14		49334		50386		A/sense		350		1050		0.7809		0.9622
	Alloherpesviridae				Batrachovirus		Ranid herpesvirus 1		Lucké Tumor Herpesvirus		McKinnell		DQ665917		ORF15		50745		51542		A/sense		265		795		0.8387		1.0927
	Alloherpesviridae				Batrachovirus		Ranid herpesvirus 1		Lucké Tumor Herpesvirus		McKinnell		DQ665917		ORF16		51578		52084		A/sense		168		504		1.0222		0.9778
	Alloherpesviridae				Batrachovirus		Ranid herpesvirus 1		Lucké Tumor Herpesvirus		McKinnell		DQ665917		ORF17		52143		52964		A/sense		273		819		0.8699		0.9351
	Alloherpesviridae				Batrachovirus		Ranid herpesvirus 1		Lucké Tumor Herpesvirus		McKinnell		DQ665917		ORF18		53118		54026		A/sense		302		906		0.9399		1.1435
	Alloherpesviridae				Batrachovirus		Ranid herpesvirus 1		Lucké Tumor Herpesvirus		McKinnell		DQ665917		ORF19		53996		54790		A/sense		264		792		1.0204		1.1554
	Alloherpesviridae				Batrachovirus		Ranid herpesvirus 1		Lucké Tumor Herpesvirus		McKinnell		DQ665917		ORF20		55406		56356		A/sense		316		948		0.7012		1.2416
	Alloherpesviridae				Batrachovirus		Ranid herpesvirus 1		Lucké Tumor Herpesvirus		McKinnell		DQ665917		ORF21		56417		57085		Sense		222		666		0.9919		1.057
	Alloherpesviridae				Batrachovirus		Ranid herpesvirus 1		Lucké Tumor Herpesvirus		McKinnell		DQ665917		ORF22		57136		57837		Sense		233		699		0.8742		1.1833
	Alloherpesviridae				Batrachovirus		Ranid herpesvirus 1		Lucké Tumor Herpesvirus		McKinnell		DQ665917		ORF23		57794		58504		Sense		236		708		0.9922		0.9622
	Alloherpesviridae				Batrachovirus		Ranid herpesvirus 1		Lucké Tumor Herpesvirus		McKinnell		DQ665917		ORF24		58556		59755		A/sense		399		1197		1.0184		1.0598
	Alloherpesviridae				Batrachovirus		Ranid herpesvirus 1		Lucké Tumor Herpesvirus		McKinnell		DQ665917		ORF25		59785		60927		A/sense		380		1140		0.9694		1.0451
	Alloherpesviridae				Batrachovirus		Ranid herpesvirus 1		Lucké Tumor Herpesvirus		McKinnell		DQ665917		ORF26		60887		61837		Sense		316		948		1.026		1.0342
	Alloherpesviridae				Batrachovirus		Ranid herpesvirus 1		Lucké Tumor Herpesvirus		McKinnell		DQ665917		ORF27		62071		64875		A/sense		934		2802		0.9453		1.0921
	Alloherpesviridae				Batrachovirus		Ranid herpesvirus 1		Lucké Tumor Herpesvirus		McKinnell		DQ665917		ORF28		64793		65125		Sense		110		330		0.3131		1.0168
	Alloherpesviridae				Batrachovirus		Ranid herpesvirus 1		Lucké Tumor Herpesvirus		McKinnell		DQ665917		ORF29		65118		65510		A/sense		130		390		0.9803		1.0969
	Alloherpesviridae				Batrachovirus		Ranid herpesvirus 1		Lucké Tumor Herpesvirus		McKinnell		DQ665917		ORF30		65599		66963		A/sense		454		1362		0.9839		1.1195
	Alloherpesviridae				Batrachovirus		Ranid herpesvirus 1		Lucké Tumor Herpesvirus		McKinnell		DQ665917		ORF31		66938		68137		A/sense		399		1197		1.0149		1.095
	Alloherpesviridae				Batrachovirus		Ranid herpesvirus 1		Lucké Tumor Herpesvirus		McKinnell		DQ665917		ORF32		68265		69548		Sense		427		1281		0.841		0.9986
	Alloherpesviridae				Batrachovirus		Ranid herpesvirus 1		Lucké Tumor Herpesvirus		McKinnell		DQ665917		ORF33		69446		70807		Sense		453		1359		0.9514		1.122
	Alloherpesviridae				Batrachovirus		Ranid herpesvirus 1		Lucké Tumor Herpesvirus		McKinnell		DQ665917		ORF34		70899		73427		Sense		842		2526		0.9301		1.107
	Alloherpesviridae				Batrachovirus		Ranid herpesvirus 1		Lucké Tumor Herpesvirus		McKinnell		DQ665917		ORF35		73437		74765		Sense		442		1326		1.026		1.2172
	Alloherpesviridae				Batrachovirus		Ranid herpesvirus 1		Lucké Tumor Herpesvirus		McKinnell		DQ665917		ORF36		74743		76074		Sense		443		1329		0.9215		1.0231
	Alloherpesviridae				Batrachovirus		Ranid herpesvirus 1		Lucké Tumor Herpesvirus		McKinnell		DQ665917		ORF37		76368		77147		A/sense		259		777		0.885		1.1139
	Alloherpesviridae				Batrachovirus		Ranid herpesvirus 1		Lucké Tumor Herpesvirus		McKinnell		DQ665917		ORF38		77192		77593		Sense		133		399		0.6332		1.0249
	Alloherpesviridae				Batrachovirus		Ranid herpesvirus 1		Lucké Tumor Herpesvirus		McKinnell		DQ665917		ORF39		77626		78198		Sense		190		570		0.9698		1.0564
	Alloherpesviridae				Batrachovirus		Ranid herpesvirus 1		Lucké Tumor Herpesvirus		McKinnell		DQ665917		ORF40		78367		79140		A/sense		257		771		0.8643		0.9328
	Alloherpesviridae				Batrachovirus		Ranid herpesvirus 1		Lucké Tumor Herpesvirus		McKinnell		DQ665917		ORF41		79201		80475		A/sense		424		1272		0.9993		1.0596
	Alloherpesviridae				Batrachovirus		Ranid herpesvirus 1		Lucké Tumor Herpesvirus		McKinnell		DQ665917		ORF42		82031		0		A/sense		195		588		1.0455		1.0361
	Alloherpesviridae				Batrachovirus		Ranid herpesvirus 1		Lucké Tumor Herpesvirus		McKinnell		DQ665917		ORF43		81339		82133		Sense		264		792		1.0358		1.1207
	Alloherpesviridae				Batrachovirus		Ranid herpesvirus 1		Lucké Tumor Herpesvirus		McKinnell		DQ665917		ORF44		82775		83839		A/sense		354		1062		0.8961		1.0827
	Alloherpesviridae				Batrachovirus		Ranid herpesvirus 1		Lucké Tumor Herpesvirus		McKinnell		DQ665917		ORF45		83793		84989		Sense		398		1194		1.0123		1.1154
	Alloherpesviridae				Batrachovirus		Ranid herpesvirus 1		Lucké Tumor Herpesvirus		McKinnell		DQ665917		ORF46		84983		88543		Sense		1186		3558		0.9693		1.1408
	Alloherpesviridae				Batrachovirus		Ranid herpesvirus 1		Lucké Tumor Herpesvirus		McKinnell		DQ665917		ORF47		88599		89582		A/sense		327		981		1.0024		1.0589
	Alloherpesviridae				Batrachovirus		Ranid herpesvirus 1		Lucké Tumor Herpesvirus		McKinnell		DQ665917		ORF48		89840		90748		Sense		302		906		1.1325		1.0355
	Alloherpesviridae				Batrachovirus		Ranid herpesvirus 1		Lucké Tumor Herpesvirus		McKinnell		DQ665917		ORF49		90385		91962		Sense		525		1575		1.0445		1.2017
	Alloherpesviridae				Batrachovirus		Ranid herpesvirus 1		Lucké Tumor Herpesvirus		McKinnell		DQ665917		ORF50		91808		92401		Sense		197		591		1.0579		1.0589
	Alloherpesviridae				Batrachovirus		Ranid herpesvirus 1		Lucké Tumor Herpesvirus		McKinnell		DQ665917		ORF51		92344		92832		Sense		162		486		1.0765		1.074
	Alloherpesviridae				Batrachovirus		Ranid herpesvirus 1		Lucké Tumor Herpesvirus		McKinnell		DQ665917		ORF52		92829		94703		A/sense		624		1872		1.0137		1.082
	Alloherpesviridae				Batrachovirus		Ranid herpesvirus 1		Lucké Tumor Herpesvirus		McKinnell		DQ665917		ORF53		94672		95361		Sense		229		687		1.0892		1.0097
	Alloherpesviridae				Batrachovirus		Ranid herpesvirus 1		Lucké Tumor Herpesvirus		McKinnell		DQ665917		ORF54		95321		99316		Sense		1331		3993		0.9122		1.1406
	Alloherpesviridae				Batrachovirus		Ranid herpesvirus 1		Lucké Tumor Herpesvirus		McKinnell		DQ665917		ORF55		99313		100089		Sense		258		774		1.0622		1.1785
	Alloherpesviridae				Batrachovirus		Ranid herpesvirus 1		Lucké Tumor Herpesvirus		McKinnell		DQ665917		ORF56		100139		109234		A/sense		3031		9093		1.0267		1.1229
	Alloherpesviridae				Batrachovirus		Ranid herpesvirus 1		Lucké Tumor Herpesvirus		McKinnell		DQ665917		ORF57		109281		110138		Sense		285		855		1.05		1.1904
	Alloherpesviridae				Batrachovirus		Ranid herpesvirus 1		Lucké Tumor Herpesvirus		McKinnell		DQ665917		ORF58		110135		112762		A/sense		875		2625		0.9438		1.1304
	Alloherpesviridae				Batrachovirus		Ranid herpesvirus 1		Lucké Tumor Herpesvirus		McKinnell		DQ665917		ORF59		112728		113876		Sense		382		1146		0.9662		1.0676
	Alloherpesviridae				Batrachovirus		Ranid herpesvirus 1		Lucké Tumor Herpesvirus		McKinnell		DQ665917		ORF60		113906		115909		Sense		667		2001		1.0579		1.0548
	Alloherpesviridae				Batrachovirus		Ranid herpesvirus 1		Lucké Tumor Herpesvirus		McKinnell		DQ665917		ORF61		115966		116688		A/sense		240		720		0.8699		1.1572
	Alloherpesviridae				Batrachovirus		Ranid herpesvirus 1		Lucké Tumor Herpesvirus		McKinnell		DQ665917		ORF62		116621		117403		Sense		260		780		0.8483		0.968
	Alloherpesviridae				Batrachovirus		Ranid herpesvirus 1		Lucké Tumor Herpesvirus		McKinnell		DQ665917		ORF63		117123		119099		Sense		658		1974		0.9432		1.0227
	Alloherpesviridae				Batrachovirus		Ranid herpesvirus 1		Lucké Tumor Herpesvirus		McKinnell		DQ665917		ORF64		119194		119601		A/sense		135		405		1.0527		1.1605
	Alloherpesviridae				Batrachovirus		Ranid herpesvirus 1		Lucké Tumor Herpesvirus		McKinnell		DQ665917		ORF65		119664		121700		Sense		678		2034		0.9621		1.0768
	Alloherpesviridae				Batrachovirus		Ranid herpesvirus 1		Lucké Tumor Herpesvirus		McKinnell		DQ665917		ORF66		121749		122894		A/sense		381		1143		0.9477		1.0279
	Alloherpesviridae				Batrachovirus		Ranid herpesvirus 1		Lucké Tumor Herpesvirus		McKinnell		DQ665917		ORF67		122935		125253		A/sense		772		2316		1.0113		1.1119
	Alloherpesviridae				Batrachovirus		Ranid herpesvirus 1		Lucké Tumor Herpesvirus		McKinnell		DQ665917		ORF68		125282		127423		Sense		713		2139		1.1042		1.0342
	Alloherpesviridae				Batrachovirus		Ranid herpesvirus 1		Lucké Tumor Herpesvirus		McKinnell		DQ665917		ORF69		127423		130467		Sense		1014		3042		0.984		1.0957
	Alloherpesviridae				Batrachovirus		Ranid herpesvirus 1		Lucké Tumor Herpesvirus		McKinnell		DQ665917		ORF70		130441		130944		A/sense		167		501		0.9194		1.0091
	Alloherpesviridae				Batrachovirus		Ranid herpesvirus 1		Lucké Tumor Herpesvirus		McKinnell		DQ665917		ORF71		130943		131281		Sense		112		336		1		0.8595
	Alloherpesviridae				Batrachovirus		Ranid herpesvirus 1		Lucké Tumor Herpesvirus		McKinnell		DQ665917		ORF72		131285		135709		A/sense		1474		4422		1.0446		1.1024
	Alloherpesviridae				Batrachovirus		Ranid herpesvirus 1		Lucké Tumor Herpesvirus		McKinnell		DQ665917		ORF73		135607		139416		Sense		1269		3807		0.9852		1.0869
	Alloherpesviridae				Batrachovirus		Ranid herpesvirus 1		Lucké Tumor Herpesvirus		McKinnell		DQ665917		ORF74		139483		140682		A/sense		399		1197		1.0676		1.1194
	Alloherpesviridae				Batrachovirus		Ranid herpesvirus 1		Lucké Tumor Herpesvirus		McKinnell		DQ665917		ORF75		140682		142376		A/sense		564		1692		0.9997		1.1307
	Alloherpesviridae				Batrachovirus		Ranid herpesvirus 1		Lucké Tumor Herpesvirus		McKinnell		DQ665917		ORF76		142387		143343		Sense		318		954		0.9867		1.0107
	Alloherpesviridae				Batrachovirus		Ranid herpesvirus 1		Lucké Tumor Herpesvirus		McKinnell		DQ665917		ORF77		143674		145047		A/sense		457		1371		0.8884		1.0091
	Alloherpesviridae				Batrachovirus		Ranid herpesvirus 1		Lucké Tumor Herpesvirus		McKinnell		DQ665917		ORF78		145365		146003		A/sense		212		636		0.8152		1.0912
	Alloherpesviridae				Batrachovirus		Ranid herpesvirus 1		Lucké Tumor Herpesvirus		McKinnell		DQ665917		ORF79		146031		146669		A/sense		212		636		0.7742		1.0776
	Alloherpesviridae				Batrachovirus		Ranid herpesvirus 1		Lucké Tumor Herpesvirus		McKinnell		DQ665917		ORF80		146653		147195		A/sense		180		540		0.5544		0.8771
	Alloherpesviridae				Batrachovirus		Ranid herpesvirus 1		Lucké Tumor Herpesvirus		McKinnell		DQ665917		ORF81		147140		147916		Sense		258		774		1.079		1.0755
	Alloherpesviridae				Batrachovirus		Ranid herpesvirus 1		Lucké Tumor Herpesvirus		McKinnell		DQ665917		ORF82		147913		148527		Sense		204		612		1.0669		1.1403
	Alloherpesviridae				Batrachovirus		Ranid herpesvirus 1		Lucké Tumor Herpesvirus		McKinnell		DQ665917		ORF83		148615		149331		A/sense		238		714		1.1615		1.121
	Alloherpesviridae				Batrachovirus		Ranid herpesvirus 1		Lucké Tumor Herpesvirus		McKinnell		DQ665917		ORF84		149270		150601		Sense		443		1329		0.9471		1.0446
	Alloherpesviridae				Batrachovirus		Ranid herpesvirus 1		Lucké Tumor Herpesvirus		McKinnell		DQ665917		ORF85		152174		153034		A/sense		286		858		1.0472		1.1043
	Alloherpesviridae				Batrachovirus		Ranid herpesvirus 1		Lucké Tumor Herpesvirus		McKinnell		DQ665917		ORF86		153775		155994		A/sense		739		2217		1.0107		1.1003
	Alloherpesviridae				Batrachovirus		Ranid herpesvirus 1		Lucké Tumor Herpesvirus		McKinnell		DQ665917		ORF87		155900		158086		Sense		728		2184		1.0677		1.0358
	Alloherpesviridae				Batrachovirus		Ranid herpesvirus 1		Lucké Tumor Herpesvirus		McKinnell		DQ665917		ORF88		158011		159615		Sense		534		1602		0.9983		1.1345
	Alloherpesviridae				Batrachovirus		Ranid herpesvirus 1		Lucké Tumor Herpesvirus		McKinnell		DQ665917		ORF89		159612		162869		A/sense		1085		3255		0.9752		1.1114
	Alloherpesviridae				Batrachovirus		Ranid herpesvirus 1		Lucké Tumor Herpesvirus		McKinnell		DQ665917		ORF90		163001		164437		Sense		478		1434		1.0011		1.0479
	Alloherpesviridae				Batrachovirus		Ranid herpesvirus 1		Lucké Tumor Herpesvirus		McKinnell		DQ665917		ORF91		164721		165584		A/sense		287		861		0.9302		1.2619
	Alloherpesviridae				Batrachovirus		Ranid herpesvirus 1		Lucké Tumor Herpesvirus		McKinnell		DQ665917		ORF92		165594		166430		Sense		278		834		1.1107		1.0456
	Alloherpesviridae				Batrachovirus		Ranid herpesvirus 1		Lucké Tumor Herpesvirus		McKinnell		DQ665917		ORF93		166370		168058		Sense		562		1686		0.9705		1.0437
	Alloherpesviridae				Batrachovirus		Ranid herpesvirus 1		Lucké Tumor Herpesvirus		McKinnell		DQ665917		ORF94		167830		168375		Sense		181		543		1.085		1.1441
	Alloherpesviridae				Batrachovirus		Ranid herpesvirus 1		Lucké Tumor Herpesvirus		McKinnell		DQ665917		ORF95		168302		169252		Sense		316		948		0.9959		1.168
	Alloherpesviridae				Batrachovirus		Ranid herpesvirus 1		Lucké Tumor Herpesvirus		McKinnell		DQ665917		ORF96		169278		169811		Sense		177		531		1.1246		1.1476
	Alloherpesviridae				Batrachovirus		Ranid herpesvirus 1		Lucké Tumor Herpesvirus		McKinnell		DQ665917		ORF97		170035		171324		Sense		429		1287		0.9052		1.0342
	Alloherpesviridae				Batrachovirus		Ranid herpesvirus 1		Lucké Tumor Herpesvirus		McKinnell		DQ665917		ORF98		171462		172295		Sense		277		831		0.981		0.9719
	Alloherpesviridae				Batrachovirus		Ranid herpesvirus 1		Lucké Tumor Herpesvirus		McKinnell		DQ665917		ORF99		173560		174744		A/sense		394		1182		0.8841		0.9989
	Alloherpesviridae				Batrachovirus		Ranid herpesvirus 1		Lucké Tumor Herpesvirus		McKinnell		DQ665917		ORF100		174399		176069		A/sense		556		1668		0.9874		1.0531
	Alloherpesviridae				Batrachovirus		Ranid herpesvirus 1		Lucké Tumor Herpesvirus		McKinnell		DQ665917		ORF101		176197		176757		Sense		186		558		0.5058		0.9807
	Alloherpesviridae				Batrachovirus		Ranid herpesvirus 1		Lucké Tumor Herpesvirus		McKinnell		DQ665917		ORF102		177654		178778		Sense		374		1122		0.835		1.0538
	Alloherpesviridae				Batrachovirus		Ranid herpesvirus 1		Lucké Tumor Herpesvirus		McKinnell		DQ665917		ORF103		178889		179578		A/sense		229		687		0.8383		1.1415
	Alloherpesviridae				Batrachovirus		Ranid herpesvirus 1		Lucké Tumor Herpesvirus		McKinnell		DQ665917		ORF104		179679		180491		A/sense		270		810		0.7935		1.0396
	Alloherpesviridae				Batrachovirus		Ranid herpesvirus 1		Lucké Tumor Herpesvirus		McKinnell		DQ665917		ORF105		180539		181171		A/sense		210		630		0.6018		0.9436
	Alloherpesviridae				Batrachovirus		Ranid herpesvirus 1		Lucké Tumor Herpesvirus		McKinnell		DQ665917		ORF106		181348		181893		A/sense		181		543		0.9185		1.0253
	Alloherpesviridae				Batrachovirus		Ranid herpesvirus 1		Lucké Tumor Herpesvirus		McKinnell		DQ665917		ORF107		181983		184982		A/sense		999		2997		1.0265		1.1039
	Alloherpesviridae				Batrachovirus		Ranid herpesvirus 1		Lucké Tumor Herpesvirus		McKinnell		DQ665917		ORF108		185043		187904		A/sense		953		2859		0.9754		1.1529
	Alloherpesviridae				Batrachovirus		Ranid herpesvirus 1		Lucké Tumor Herpesvirus		McKinnell		DQ665917		ORF109		188079		190970		A/sense		963		2889		0.8844		1.0956
	Alloherpesviridae				Batrachovirus		Ranid herpesvirus 1		Lucké Tumor Herpesvirus		McKinnell		DQ665917		ORF110		191999		192547		A/sense		182		546		0.8058		0.8913
	Alloherpesviridae				Batrachovirus		Ranid herpesvirus 1		Lucké Tumor Herpesvirus		McKinnell		DQ665917		ORF111		192634		194577		A/sense		647		1941		1.0312		1.0883
	Alloherpesviridae				Batrachovirus		Ranid herpesvirus 1		Lucké Tumor Herpesvirus		McKinnell		DQ665917		ORF112		194917		195576		Sense		219		657		1.0434		1.132
	Alloherpesviridae				Batrachovirus		Ranid herpesvirus 1		Lucké Tumor Herpesvirus		McKinnell		DQ665917		ORF113		195576		196160		Sense		194		582		0.9002		1.005
	Alloherpesviridae				Batrachovirus		Ranid herpesvirus 1		Lucké Tumor Herpesvirus		McKinnell		DQ665917		ORF114		196201		197166		Sense		321		963		0.9411		1.1216
	Alloherpesviridae				Batrachovirus		Ranid herpesvirus 1		Lucké Tumor Herpesvirus		McKinnell		DQ665917		ORF115		197190		198173		Sense		327		981		0.9462		1.0474
	Alloherpesviridae				Batrachovirus		Ranid herpesvirus 1		Lucké Tumor Herpesvirus		McKinnell		DQ665917		ORF116		198259		199860		A/sense		533		1599		0.9397		1.0748
	Alloherpesviridae				Batrachovirus		Ranid herpesvirus 1		Lucké Tumor Herpesvirus		McKinnell		DQ665917		ORF117		199974		201077		A/sense		367		1101		0.8309		1.0795
	Alloherpesviridae				Batrachovirus		Ranid herpesvirus 1		Lucké Tumor Herpesvirus		McKinnell		DQ665917		ORF118		201535		202662		Sense		375		1125		0.9702		1.0195
	Alloherpesviridae				Batrachovirus		Ranid herpesvirus 1		Lucké Tumor Herpesvirus		McKinnell		DQ665917		ORF119		203062		205827		A/sense		921		2763		0.9385		1.0609
	Alloherpesviridae				Batrachovirus		Ranid herpesvirus 1		Lucké Tumor Herpesvirus		McKinnell		DQ665917		ORF120		206265		207173		Sense		302		906		0.9898		1.0062
	Alloherpesviridae				Batrachovirus		Ranid herpesvirus 1		Lucké Tumor Herpesvirus		McKinnell		DQ665917		ORF121		207157		208575		Sense		472		1416		1.1237		1.1499
	Alloherpesviridae				Batrachovirus		Ranid herpesvirus 1		Lucké Tumor Herpesvirus		McKinnell		DQ665917		ORF122		208680		209996		Sense		438		1314		1.0236		1.0658
	Alloherpesviridae				Batrachovirus		Ranid herpesvirus 1		Lucké Tumor Herpesvirus		McKinnell		DQ665917		ORF123		210141		211139		Sense		332		996		0.9088		0.9865
	Alloherpesviridae				Batrachovirus		Ranid herpesvirus 1		Lucké Tumor Herpesvirus		McKinnell		DQ665917		ORF124		211179		211919		Sense		246		738		0.9063		1.2093
	Alloherpesviridae				Batrachovirus		Ranid herpesvirus 1		Lucké Tumor Herpesvirus		McKinnell		DQ665917		ORF125		211956		212768		Sense		270		810		0.9698		0.9788
	Alloherpesviridae				Batrachovirus		Ranid herpesvirus 1		Lucké Tumor Herpesvirus		McKinnell		DQ665917		ORF126		212834		213757		Sense		307		921		1.0276		1.118
	Alloherpesviridae				Batrachovirus		Ranid herpesvirus 1		Lucké Tumor Herpesvirus		McKinnell		DQ665917		ORF127		213899		214864		Sense		321		963		0.9747		1.0776
	Alloherpesviridae				Batrachovirus		Ranid herpesvirus 1		Lucké Tumor Herpesvirus		McKinnell		DQ665917		ORF128		214934		215740		Sense		268		804		1.0625		1.027
	Alloherpesviridae				Batrachovirus		Ranid herpesvirus 1		Lucké Tumor Herpesvirus		McKinnell		DQ665917		ORF129		215818		216681		Sense		287		861		0.9429		0.9849
	Alloherpesviridae				Batrachovirus		Ranid herpesvirus 1		Lucké Tumor Herpesvirus		McKinnell		DQ665917		ORF130		216842		217693		Sense		283		849		0.9629		1.0975
	Alloherpesviridae				Batrachovirus		Ranid herpesvirus 1		Lucké Tumor Herpesvirus		McKinnell		DQ665917		ORF131		218007		218936		Sense		309		927		1.0331		1.0445
	Alloherpesviridae				Batrachovirus		Ranid herpesvirus 1		Lucké Tumor Herpesvirus		McKinnell		DQ665917		ORF132		218980		219945		Sense		321		963		0.9577		1.0096
	Alloherpesviridae				Batrachovirus		Ranid herpesvirus 2		Ranid Herpesvirus 2		Rafferty		DQ665652		ORF1		1717		2772		Sense		351		1053		1.0509		1.1539
	Alloherpesviridae				Batrachovirus		Ranid herpesvirus 2		Ranid Herpesvirus 2		Rafferty		DQ665652		ORF2		2845		3930		Sense		361		1083		0.9754		1.0311
	Alloherpesviridae				Batrachovirus		Ranid herpesvirus 2		Ranid Herpesvirus 2		Rafferty		DQ665652		ORF3		5929		6318		Sense		129		387		0.8532		1.1357
	Alloherpesviridae				Batrachovirus		Ranid herpesvirus 2		Ranid Herpesvirus 2		Rafferty		DQ665652		ORF4		6370		6888		Sense		172		516		0.8081		1.1134
	Alloherpesviridae				Batrachovirus		Ranid herpesvirus 2		Ranid Herpesvirus 2		Rafferty		DQ665652		ORF5		7022		7780		Sense		252		756		0.998		1.237
	Alloherpesviridae				Batrachovirus		Ranid herpesvirus 2		Ranid Herpesvirus 2		Rafferty		DQ665652		ORF6		7780		8592		Sense		270		810		1.0563		1.165
	Alloherpesviridae				Batrachovirus		Ranid herpesvirus 2		Ranid Herpesvirus 2		Rafferty		DQ665652		ORF7		8657		9451		Sense		264		792		0.9417		1.2244
	Alloherpesviridae				Batrachovirus		Ranid herpesvirus 2		Ranid Herpesvirus 2		Rafferty		DQ665652		ORF8		9556		9783		Sense		75		225		1.0668		1.1718
	Alloherpesviridae				Batrachovirus		Ranid herpesvirus 2		Ranid Herpesvirus 2		Rafferty		DQ665652		ORF9		9855		11237		Sense		460		1380		0.7724		1.0083
	Alloherpesviridae				Batrachovirus		Ranid herpesvirus 2		Ranid Herpesvirus 2		Rafferty		DQ665652		ORF10		11249		12709		Sense		486		1458		0.9618		1.0664
	Alloherpesviridae				Batrachovirus		Ranid herpesvirus 2		Ranid Herpesvirus 2		Rafferty		DQ665652		ORF11		12779		14383		Sense		534		1602		0.9246		1.1362
	Alloherpesviridae				Batrachovirus		Ranid herpesvirus 2		Ranid Herpesvirus 2		Rafferty		DQ665652		ORF12		18149		19909		Sense		586		1758		0.8885		1.035
	Alloherpesviridae				Batrachovirus		Ranid herpesvirus 2		Ranid Herpesvirus 2		Rafferty		DQ665652		ORF13		20044		20637		Sense		197		591		0.9766		1.1463
	Alloherpesviridae				Batrachovirus		Ranid herpesvirus 2		Ranid Herpesvirus 2		Rafferty		DQ665652		ORF14		20679		21341		Sense		220		660		1.0042		1.0373
	Alloherpesviridae				Batrachovirus		Ranid herpesvirus 2		Ranid Herpesvirus 2		Rafferty		DQ665652		ORF15		21488		22138		Sense		216		648		0.9491		1.0003
	Alloherpesviridae				Batrachovirus		Ranid herpesvirus 2		Ranid Herpesvirus 2		Rafferty		DQ665652		ORF16		24558		25214		Sense		218		654		0.8611		1.0583
	Alloherpesviridae				Batrachovirus		Ranid herpesvirus 2		Ranid Herpesvirus 2		Rafferty		DQ665652		ORF17		25360		26058		Sense		232		696		0.8371		1.2261
	Alloherpesviridae				Batrachovirus		Ranid herpesvirus 2		Ranid Herpesvirus 2		Rafferty		DQ665652		ORF18		26138		26875		Sense		245		735		0.7994		1.134
	Alloherpesviridae				Batrachovirus		Ranid herpesvirus 2		Ranid Herpesvirus 2		Rafferty		DQ665652		ORF19		26956		27651		Sense		231		693		0.9041		1.1582
	Alloherpesviridae				Batrachovirus		Ranid herpesvirus 2		Ranid Herpesvirus 2		Rafferty		DQ665652		ORF20		27809		28408		Sense		199		597		0.9829		1.2377
	Alloherpesviridae				Batrachovirus		Ranid herpesvirus 2		Ranid Herpesvirus 2		Rafferty		DQ665652		ORF21		28557		29141		Sense		194		582		0.9226		1.1828
	Alloherpesviridae				Batrachovirus		Ranid herpesvirus 2		Ranid Herpesvirus 2		Rafferty		DQ665652		ORF22		29147		29719		Sense		190		570		1.0365		1.1617
	Alloherpesviridae				Batrachovirus		Ranid herpesvirus 2		Ranid Herpesvirus 2		Rafferty		DQ665652		ORF23		29799		30389		Sense		196		588		1.0721		1.0684
	Alloherpesviridae				Batrachovirus		Ranid herpesvirus 2		Ranid Herpesvirus 2		Rafferty		DQ665652		ORF24		30428		30991		Sense		187		561		1.0076		1.0726
	Alloherpesviridae				Batrachovirus		Ranid herpesvirus 2		Ranid Herpesvirus 2		Rafferty		DQ665652		ORF25		31039		31560		Sense		173		519		0.8134		1.1138
	Alloherpesviridae				Batrachovirus		Ranid herpesvirus 2		Ranid Herpesvirus 2		Rafferty		DQ665652		ORF26		31847		32917		Sense		356		1068		0.8124		0.9811
	Alloherpesviridae				Batrachovirus		Ranid herpesvirus 2		Ranid Herpesvirus 2		Rafferty		DQ665652		ORF27		34953		35294		A/sense		113		339		1.0465		0.9969
	Alloherpesviridae				Batrachovirus		Ranid herpesvirus 2		Ranid Herpesvirus 2		Rafferty		DQ665652		ORF28		35343		35924		Sense		193		579		0.9995		1.0993
	Alloherpesviridae				Batrachovirus		Ranid herpesvirus 2		Ranid Herpesvirus 2		Rafferty		DQ665652		ORF29		35959		36375		Sense		138		414		0.8104		1.0837
	Alloherpesviridae				Batrachovirus		Ranid herpesvirus 2		Ranid Herpesvirus 2		Rafferty		DQ665652		ORF30		36450		36926		Sense		158		474		0.804		1.0544
	Alloherpesviridae				Batrachovirus		Ranid herpesvirus 2		Ranid Herpesvirus 2		Rafferty		DQ665652		ORF31		37019		37633		Sense		204		612		0.9403		1.0196
	Alloherpesviridae				Batrachovirus		Ranid herpesvirus 2		Ranid Herpesvirus 2		Rafferty		DQ665652		ORF32		37702		38748		Sense		348		1044		0.7846		0.9807
	Alloherpesviridae				Batrachovirus		Ranid herpesvirus 2		Ranid Herpesvirus 2		Rafferty		DQ665652		ORF33		38823		40142		Sense		439		1317		0.8637		1.0755
	Alloherpesviridae				Batrachovirus		Ranid herpesvirus 2		Ranid Herpesvirus 2		Rafferty		DQ665652		ORF34		40520		41455		Sense		311		933		0.7334		1.0251
	Alloherpesviridae				Batrachovirus		Ranid herpesvirus 2		Ranid Herpesvirus 2		Rafferty		DQ665652		ORF35		41710		42747		Sense		345		1035		0.8553		1.1226
	Alloherpesviridae				Batrachovirus		Ranid herpesvirus 2		Ranid Herpesvirus 2		Rafferty		DQ665652		ORF36		42850		43743		Sense		297		891		0.9743		1.0672
	Alloherpesviridae				Batrachovirus		Ranid herpesvirus 2		Ranid Herpesvirus 2		Rafferty		DQ665652		ORF37		43797		44729		Sense		310		930		0.9661		1.0419
	Alloherpesviridae				Batrachovirus		Ranid herpesvirus 2		Ranid Herpesvirus 2		Rafferty		DQ665652		ORF38		44861		45829		Sense		322		966		0.9033		1.1714
	Alloherpesviridae				Batrachovirus		Ranid herpesvirus 2		Ranid Herpesvirus 2		Rafferty		DQ665652		ORF39		45934		46935		A/sense		333		999		0.9462		1.1659
	Alloherpesviridae				Batrachovirus		Ranid herpesvirus 2		Ranid Herpesvirus 2		Rafferty		DQ665652		ORF40		47222		48598		A/sense		458		1374		0.8419		1.1289
	Alloherpesviridae				Batrachovirus		Ranid herpesvirus 2		Ranid Herpesvirus 2		Rafferty		DQ665652		ORF41		48751		49737		Sense		328		984		0.9681		1.0997
	Alloherpesviridae				Batrachovirus		Ranid herpesvirus 2		Ranid Herpesvirus 2		Rafferty		DQ665652		ORF42		49832		52945		Sense		1037		3111		0.9006		1.118
	Alloherpesviridae				Batrachovirus		Ranid herpesvirus 2		Ranid Herpesvirus 2		Rafferty		DQ665652		ORF43		53033		56059		Sense		1008		3024		0.8351		1.1351
	Alloherpesviridae				Batrachovirus		Ranid herpesvirus 2		Ranid Herpesvirus 2		Rafferty		DQ665652		ORF44		56804		58279		A/sense		491		1473		1.0301		1.0985
	Alloherpesviridae				Batrachovirus		Ranid herpesvirus 2		Ranid Herpesvirus 2		Rafferty		DQ665652		ORF45		58332		58847		A/sense		171		513		0.9628		1.1455
	Alloherpesviridae				Batrachovirus		Ranid herpesvirus 2		Ranid Herpesvirus 2		Rafferty		DQ665652		ORF46		58874		59395		A/sense		173		519		0.8668		1.0558
	Alloherpesviridae				Batrachovirus		Ranid herpesvirus 2		Ranid Herpesvirus 2		Rafferty		DQ665652		ORF47		59454		60104		A/sense		216		648		0.9535		1.1549
	Alloherpesviridae				Batrachovirus		Ranid herpesvirus 2		Ranid Herpesvirus 2		Rafferty		DQ665652		ORF48		60336		61463		Sense		375		1125		0.9591		1.0547
	Alloherpesviridae				Batrachovirus		Ranid herpesvirus 2		Ranid Herpesvirus 2		Rafferty		DQ665652		ORF49		61798		62334		Sense		178		534		0.9993		1.1092
	Alloherpesviridae				Batrachovirus		Ranid herpesvirus 2		Ranid Herpesvirus 2		Rafferty		DQ665652		ORF50		62782		65439		A/sense		885		2655		0.9215		1.1104
	Alloherpesviridae				Batrachovirus		Ranid herpesvirus 2		Ranid Herpesvirus 2		Rafferty		DQ665652		ORF51		65545		66438		Sense		297		891		0.9141		1.1247
	Alloherpesviridae				Batrachovirus		Ranid herpesvirus 2		Ranid Herpesvirus 2		Rafferty		DQ665652		ORF52		66519		67457		Sense		312		936		1.0038		1.0197
	Alloherpesviridae				Batrachovirus		Ranid herpesvirus 2		Ranid Herpesvirus 2		Rafferty		DQ665652		ORF53		67531		68466		Sense		311		933		0.959		1.0794
	Alloherpesviridae				Batrachovirus		Ranid herpesvirus 2		Ranid Herpesvirus 2		Rafferty		DQ665652		ORF54		68604		69785		Sense		393		1179		0.8816		1.1282
	Alloherpesviridae				Batrachovirus		Ranid herpesvirus 2		Ranid Herpesvirus 2		Rafferty		DQ665652		ORF55		69886		70758		Sense		290		870		1.0137		1.084
	Alloherpesviridae				Batrachovirus		Ranid herpesvirus 2		Ranid Herpesvirus 2		Rafferty		DQ665652		ORF56		70844		71701		Sense		285		855		0.9646		1.0889
	Alloherpesviridae				Batrachovirus		Ranid herpesvirus 2		Ranid Herpesvirus 2		Rafferty		DQ665652		ORF57		71773		72612		Sense		279		837		0.9469		1.1
	Alloherpesviridae				Batrachovirus		Ranid herpesvirus 2		Ranid Herpesvirus 2		Rafferty		DQ665652		ORF58		72815		73681		Sense		288		864		1.0272		1.0772
	Alloherpesviridae				Batrachovirus		Ranid herpesvirus 2		Ranid Herpesvirus 2		Rafferty		DQ665652		ORF59		73772		74689		Sense		305		915		1.0234		1.1304
	Alloherpesviridae				Batrachovirus		Ranid herpesvirus 2		Ranid Herpesvirus 2		Rafferty		DQ665652		ORF60		74975		75928		A/sense		317		951		0.9323		1.2233
	Alloherpesviridae				Batrachovirus		Ranid herpesvirus 2		Ranid Herpesvirus 2		Rafferty		DQ665652		ORF61		76037		76930		A/sense		297		891		0.9377		1.0784
	Alloherpesviridae				Batrachovirus		Ranid herpesvirus 2		Ranid Herpesvirus 2		Rafferty		DQ665652		ORF62		76996		79773		A/sense		925		2775		0.8759		1.1013
	Alloherpesviridae				Batrachovirus		Ranid herpesvirus 2		Ranid Herpesvirus 2		Rafferty		DQ665652		ORF63		79842		80354		A/sense		170		510		0.9292		1.1696
	Alloherpesviridae				Batrachovirus		Ranid herpesvirus 2		Ranid Herpesvirus 2		Rafferty		DQ665652		ORF64		80396		81208		A/sense		270		810		0.9341		1.1154
	Alloherpesviridae				Batrachovirus		Ranid herpesvirus 2		Ranid Herpesvirus 2		Rafferty		DQ665652		ORF65		81265		84999		Sense		1244		3732		1.0005		1.1271
	Alloherpesviridae				Batrachovirus		Ranid herpesvirus 2		Ranid Herpesvirus 2		Rafferty		DQ665652		ORF66		85264		85734		Sense		156		468		0.9594		1.2066
	Alloherpesviridae				Batrachovirus		Ranid herpesvirus 2		Ranid Herpesvirus 2		Rafferty		DQ665652		ORF67		85963		86733		A/sense		256		768		1.0691		1.1375
	Alloherpesviridae				Batrachovirus		Ranid herpesvirus 2		Ranid Herpesvirus 2		Rafferty		DQ665652		ORF68		88222		0		A/sense		194		585		0.7577		0.9814
	Alloherpesviridae				Batrachovirus		Ranid herpesvirus 2		Ranid Herpesvirus 2		Rafferty		DQ665652		ORF69		87479		88213		Sense		244		732		0.8646		1.0981
	Alloherpesviridae				Batrachovirus		Ranid herpesvirus 2		Ranid Herpesvirus 2		Rafferty		DQ665652		ORF70		88975		90126		A/sense		383		1149		0.9559		1.0559
	Alloherpesviridae				Batrachovirus		Ranid herpesvirus 2		Ranid Herpesvirus 2		Rafferty		DQ665652		ORF71		90092		91315		Sense		407		1221		0.9276		1.1102
	Alloherpesviridae				Batrachovirus		Ranid herpesvirus 2		Ranid Herpesvirus 2		Rafferty		DQ665652		ORF72		91275		95054		Sense		1259		3777		0.8101		1.1066
	Alloherpesviridae				Batrachovirus		Ranid herpesvirus 2		Ranid Herpesvirus 2		Rafferty		DQ665652		ORF73		95023		96126		A/sense		367		1101		0.9472		1.0996
	Alloherpesviridae				Batrachovirus		Ranid herpesvirus 2		Ranid Herpesvirus 2		Rafferty		DQ665652		ORF74		96358		97335		Sense		325		975		0.9004		1.1962
	Alloherpesviridae				Batrachovirus		Ranid herpesvirus 2		Ranid Herpesvirus 2		Rafferty		DQ665652		ORF75		97275		98597		Sense		440		1320		0.8685		1.143
	Alloherpesviridae				Batrachovirus		Ranid herpesvirus 2		Ranid Herpesvirus 2		Rafferty		DQ665652		ORF76		98404		99102		Sense		232		696		0.898		1.0558
	Alloherpesviridae				Batrachovirus		Ranid herpesvirus 2		Ranid Herpesvirus 2		Rafferty		DQ665652		ORF77		99030		99641		Sense		203		609		0.8109		0.9671
	Alloherpesviridae				Batrachovirus		Ranid herpesvirus 2		Ranid Herpesvirus 2		Rafferty		DQ665652		ORF78		99584		101653		A/sense		689		2067		0.8129		1.0901
	Alloherpesviridae				Batrachovirus		Ranid herpesvirus 2		Ranid Herpesvirus 2		Rafferty		DQ665652		ORF79		101610		102302		Sense		230		690		0.8271		1.1999
	Alloherpesviridae				Batrachovirus		Ranid herpesvirus 2		Ranid Herpesvirus 2		Rafferty		DQ665652		ORF80		102311		106312		Sense		1333		3999		0.8071		1.152
	Alloherpesviridae				Batrachovirus		Ranid herpesvirus 2		Ranid Herpesvirus 2		Rafferty		DQ665652		ORF81		106316		107119		Sense		267		801		0.7693		1.1005
	Alloherpesviridae				Batrachovirus		Ranid herpesvirus 2		Ranid Herpesvirus 2		Rafferty		DQ665652		ORF82		107040		108827		Sense		595		1785		0.8945		1.1133
	Alloherpesviridae				Batrachovirus		Ranid herpesvirus 2		Ranid Herpesvirus 2		Rafferty		DQ665652		ORF83		108926		110170		A/sense		414		1242		0.7962		1.0431
	Alloherpesviridae				Batrachovirus		Ranid herpesvirus 2		Ranid Herpesvirus 2		Rafferty		DQ665652		ORF84		110239		112890		A/sense		883		2649		0.7896		1.1743
	Alloherpesviridae				Batrachovirus		Ranid herpesvirus 2		Ranid Herpesvirus 2		Rafferty		DQ665652		ORF85		112889		114124		Sense		411		1233		0.9041		1.1554
	Alloherpesviridae				Batrachovirus		Ranid herpesvirus 2		Ranid Herpesvirus 2		Rafferty		DQ665652		ORF86		114111		114815		A/sense		234		702		0.8751		1.1109
	Alloherpesviridae				Batrachovirus		Ranid herpesvirus 2		Ranid Herpesvirus 2		Rafferty		DQ665652		ORF87		114796		115308		Sense		170		510		1.1007		1.0462
	Alloherpesviridae				Batrachovirus		Ranid herpesvirus 2		Ranid Herpesvirus 2		Rafferty		DQ665652		ORF88		115311		117158		Sense		615		1845		0.8065		1.0588
	Alloherpesviridae				Batrachovirus		Ranid herpesvirus 2		Ranid Herpesvirus 2		Rafferty		DQ665652		ORF89		117253		118503		A/sense		416		1248		0.8775		1.1296
	Alloherpesviridae				Batrachovirus		Ranid herpesvirus 2		Ranid Herpesvirus 2		Rafferty		DQ665652		ORF90		118502		119497		Sense		331		993		0.9023		1.0778
	Alloherpesviridae				Batrachovirus		Ranid herpesvirus 2		Ranid Herpesvirus 2		Rafferty		DQ665652		ORF91		119502		120002		A/sense		166		498		0.8281		1.1379
	Alloherpesviridae				Batrachovirus		Ranid herpesvirus 2		Ranid Herpesvirus 2		Rafferty		DQ665652		ORF92		119953		121251		Sense		432		1296		0.909		1.0882
	Alloherpesviridae				Batrachovirus		Ranid herpesvirus 2		Ranid Herpesvirus 2		Rafferty		DQ665652		ORF93		121258		122559		Sense		433		1299		0.8586		1.0842
	Alloherpesviridae				Batrachovirus		Ranid herpesvirus 2		Ranid Herpesvirus 2		Rafferty		DQ665652		ORF94		122545		122967		A/sense		140		420		0.9986		1.0109
	Alloherpesviridae				Batrachovirus		Ranid herpesvirus 2		Ranid Herpesvirus 2		Rafferty		DQ665652		ORF95		122805		123725		A/sense		306		918		1.0515		1.0803
	Alloherpesviridae				Batrachovirus		Ranid herpesvirus 2		Ranid Herpesvirus 2		Rafferty		DQ665652		ORF96		123705		124877		Sense		390		1170		0.7708		1.0359
	Alloherpesviridae				Batrachovirus		Ranid herpesvirus 2		Ranid Herpesvirus 2		Rafferty		DQ665652		ORF97		126306		127973		Sense		555		1665		0.6024		1.082
	Alloherpesviridae				Batrachovirus		Ranid herpesvirus 2		Ranid Herpesvirus 2		Rafferty		DQ665652		ORF98		128530		130713		Sense		727		2181		0.8145		1.066
	Alloherpesviridae				Batrachovirus		Ranid herpesvirus 2		Ranid Herpesvirus 2		Rafferty		DQ665652		ORF99		131361		132095		Sense		244		732		1.0757		1.1144
	Alloherpesviridae				Batrachovirus		Ranid herpesvirus 2		Ranid Herpesvirus 2		Rafferty		DQ665652		ORF100		132204		132917		Sense		237		711		1.128		1.1311
	Alloherpesviridae				Batrachovirus		Ranid herpesvirus 2		Ranid Herpesvirus 2		Rafferty		DQ665652		ORF101		133012		134061		Sense		349		1047		1.1365		0.8893
	Alloherpesviridae				Batrachovirus		Ranid herpesvirus 2		Ranid Herpesvirus 2		Rafferty		DQ665652		ORF102		134138		134725		Sense		195		585		0.8177		1.2137
	Alloherpesviridae				Batrachovirus		Ranid herpesvirus 2		Ranid Herpesvirus 2		Rafferty		DQ665652		ORF103		135012		135641		Sense		209		627		0.9189		1.0355
	Alloherpesviridae				Batrachovirus		Ranid herpesvirus 2		Ranid Herpesvirus 2		Rafferty		DQ665652		ORF104		135659		136483		Sense		274		822		0.8165		1.0336
	Alloherpesviridae				Batrachovirus		Ranid herpesvirus 2		Ranid Herpesvirus 2		Rafferty		DQ665652		ORF105		136543		137418		Sense		291		873		0.7708		1.0426
	Alloherpesviridae				Batrachovirus		Ranid herpesvirus 2		Ranid Herpesvirus 2		Rafferty		DQ665652		ORF106		137451		139967		Sense		838		2514		0.8894		1.0505
	Alloherpesviridae				Batrachovirus		Ranid herpesvirus 2		Ranid Herpesvirus 2		Rafferty		DQ665652		ORF107		140113		143589		Sense		1158		3474		0.9612		1.1271
	Alloherpesviridae				Batrachovirus		Ranid herpesvirus 2		Ranid Herpesvirus 2		Rafferty		DQ665652		ORF108		143560		144063		A/sense		167		501		0.9708		1.0479
	Alloherpesviridae				Batrachovirus		Ranid herpesvirus 2		Ranid Herpesvirus 2		Rafferty		DQ665652		ORF109		144038		144871		Sense		277		831		0.8592		0.9936
	Alloherpesviridae				Batrachovirus		Ranid herpesvirus 2		Ranid Herpesvirus 2		Rafferty		DQ665652		ORF110		144909		149378		A/sense		1489		4467		0.7432		1.0853
	Alloherpesviridae				Batrachovirus		Ranid herpesvirus 2		Ranid Herpesvirus 2		Rafferty		DQ665652		ORF111		149342		153304		Sense		1320		3960		0.739		1.0981
	Alloherpesviridae				Batrachovirus		Ranid herpesvirus 2		Ranid Herpesvirus 2		Rafferty		DQ665652		ORF112		153486		154730		A/sense		414		1242		0.8081		1.1461
	Alloherpesviridae				Batrachovirus		Ranid herpesvirus 2		Ranid Herpesvirus 2		Rafferty		DQ665652		ORF113		154727		156484		A/sense		585		1755		0.8973		1.0341
	Alloherpesviridae				Batrachovirus		Ranid herpesvirus 2		Ranid Herpesvirus 2		Rafferty		DQ665652		ORF114		156483		157403		Sense		306		918		0.895		1.1148
	Alloherpesviridae				Batrachovirus		Ranid herpesvirus 2		Ranid Herpesvirus 2		Rafferty		DQ665652		ORF115		157397		158155		Sense		252		756		0.8878		1.187
	Alloherpesviridae				Batrachovirus		Ranid herpesvirus 2		Ranid Herpesvirus 2		Rafferty		DQ665652		ORF116		158152		158799		Sense		215		645		0.9388		1.1954
	Alloherpesviridae				Batrachovirus		Ranid herpesvirus 2		Ranid Herpesvirus 2		Rafferty		DQ665652		ORF117		158995		159891		A/sense		298		894		0.9479		1.1199
	Alloherpesviridae				Batrachovirus		Ranid herpesvirus 2		Ranid Herpesvirus 2		Rafferty		DQ665652		ORF118		159869		161095		Sense		408		1224		0.923		1.1088
	Alloherpesviridae				Batrachovirus		Ranid herpesvirus 2		Ranid Herpesvirus 2		Rafferty		DQ665652		ORF119		161092		162090		A/sense		332		996		0.8799		1.109
	Alloherpesviridae				Batrachovirus		Ranid herpesvirus 2		Ranid Herpesvirus 2		Rafferty		DQ665652		ORF120		162780		165365		A/sense		861		2583		0.8834		1.075
	Alloherpesviridae				Batrachovirus		Ranid herpesvirus 2		Ranid Herpesvirus 2		Rafferty		DQ665652		ORF121		165441		167594		Sense		717		2151		0.8319		1.1149
	Alloherpesviridae				Batrachovirus		Ranid herpesvirus 2		Ranid Herpesvirus 2		Rafferty		DQ665652		ORF122		167598		169166		Sense		522		1566		0.8344		1.1132
	Alloherpesviridae				Batrachovirus		Ranid herpesvirus 2		Ranid Herpesvirus 2		Rafferty		DQ665652		ORF123		169286		178771		A/sense		3161		9483		0.9312		1.1117
	Alloherpesviridae				Batrachovirus		Ranid herpesvirus 2		Ranid Herpesvirus 2		Rafferty		DQ665652		ORF124		178770		183692		Sense		1640		4920		0.8795		1.1628
	Alloherpesviridae				Batrachovirus		Ranid herpesvirus 2		Ranid Herpesvirus 2		Rafferty		DQ665652		ORF125		183689		184993		Sense		434		1302		0.8699		1.1316
	Alloherpesviridae				Batrachovirus		Ranid herpesvirus 2		Ranid Herpesvirus 2		Rafferty		DQ665652		ORF126		185367		191162		A/sense		1931		5793		1.0572		1.1291
	Alloherpesviridae				Batrachovirus		Ranid herpesvirus 2		Ranid Herpesvirus 2		Rafferty		DQ665652		ORF127		191156		192094		A/sense		312		936		0.9343		1.1567
	Alloherpesviridae				Batrachovirus		Ranid herpesvirus 2		Ranid Herpesvirus 2		Rafferty		DQ665652		ORF128		192142		193338		Sense		398		1194		0.8809		1.0861
	Alloherpesviridae				Batrachovirus		Ranid herpesvirus 2		Ranid Herpesvirus 2		Rafferty		DQ665652		ORF129		193296		194858		Sense		520		1560		0.8349		1.1136
	Alloherpesviridae				Batrachovirus		Ranid herpesvirus 2		Ranid Herpesvirus 2		Rafferty		DQ665652		ORF130		194873		195268		Sense		131		393		0.8572		0.9907
	Alloherpesviridae				Batrachovirus		Ranid herpesvirus 2		Ranid Herpesvirus 2		Rafferty		DQ665652		ORF131		195265		196251		Sense		328		984		0.8734		0.9839
	Alloherpesviridae				Batrachovirus		Ranid herpesvirus 2		Ranid Herpesvirus 2		Rafferty		DQ665652		ORF132		196373		197254		Sense		293		879		0.7976		1.0922
	Alloherpesviridae				Batrachovirus		Ranid herpesvirus 2		Ranid Herpesvirus 2		Rafferty		DQ665652		ORF133		197309		197812		Sense		167		501		0.9135		1.2408
	Alloherpesviridae				Batrachovirus		Ranid herpesvirus 2		Ranid Herpesvirus 2		Rafferty		DQ665652		ORF134		197915		198940		Sense		341		1023		0.9265		1.1315
	Alloherpesviridae				Batrachovirus		Ranid herpesvirus 2		Ranid Herpesvirus 2		Rafferty		DQ665652		ORF135		199114		200751		Sense		545		1635		0.8475		1.0998
	Alloherpesviridae				Batrachovirus		Ranid herpesvirus 2		Ranid Herpesvirus 2		Rafferty		DQ665652		ORF136		200845		201411		A/sense		188		564		0.8794		1.1077
	Alloherpesviridae				Batrachovirus		Ranid herpesvirus 2		Ranid Herpesvirus 2		Rafferty		DQ665652		ORF137		201347		202180		Sense		277		831		0.8568		1.1323
	Alloherpesviridae				Batrachovirus		Ranid herpesvirus 2		Ranid Herpesvirus 2		Rafferty		DQ665652		ORF138		202229		203101		Sense		290		870		0.993		1.063
	Alloherpesviridae				Batrachovirus		Ranid herpesvirus 2		Ranid Herpesvirus 2		Rafferty		DQ665652		ORF139		204747		205889		Sense		380		1140		0.9342		1.0761
	Alloherpesviridae				Batrachovirus		Ranid herpesvirus 2		Ranid Herpesvirus 2		Rafferty		DQ665652		ORF140		205976		206947		Sense		323		969		0.8859		0.9994
	Alloherpesviridae				Batrachovirus		Ranid herpesvirus 2		Ranid Herpesvirus 2		Rafferty		DQ665652		ORF141		207041		208072		Sense		343		1029		0.8524		1.0233
	Alloherpesviridae				Batrachovirus		Ranid herpesvirus 2		Ranid Herpesvirus 2		Rafferty		DQ665652		ORF142		210296		210718		Sense		140		420		0.9584		1.1583
	Alloherpesviridae				Batrachovirus		Ranid herpesvirus 2		Ranid Herpesvirus 2		Rafferty		DQ665652		ORF143		211018		212385		A/sense		455		1365		0.8221		1.0941
	Alloherpesviridae				Batrachovirus		Ranid herpesvirus 2		Ranid Herpesvirus 2		Rafferty		DQ665652		ORF144		212455		214284		Sense		609		1827		0.8787		1.1908
	Alloherpesviridae				Batrachovirus		Ranid herpesvirus 2		Ranid Herpesvirus 2		Rafferty		DQ665652		ORF145		214315		215763		Sense		482		1446		0.7938		1.0625
	Alloherpesviridae				Batrachovirus		Ranid herpesvirus 2		Ranid Herpesvirus 2		Rafferty		DQ665652		ORF146		218186		221368		A/sense		1060		3180		0.4731		0.8583
	Alloherpesviridae				Batrachovirus		Ranid herpesvirus 2		Ranid Herpesvirus 2		Rafferty		DQ665652		ORF147		223022		226735		A/sense		1237		3711		0.4358		0.8599
	Alloherpesviridae				Batrachovirus		Ranid herpesvirus 3		Ranid Herpesvirus 3		FO1_2015		KX832224		putative-TNF-receptor-associated-factor-protein		432		734		A/sense		100		300		0.8115		1.0347
	Alloherpesviridae				Batrachovirus		Ranid herpesvirus 3		Ranid Herpesvirus 3		FO1_2015		KX832224		putative-4-hydroxythreonine-4-phosphate2		628		1491		A/sense		287		861		0.6708		0.9508
	Alloherpesviridae				Batrachovirus		Ranid herpesvirus 3		Ranid Herpesvirus 3		FO1_2015		KX832224		isomerase-motif-protein		2020		3774		A/sense		584		1752		0.6322		0.9379
	Alloherpesviridae				Batrachovirus		Ranid herpesvirus 3		Ranid Herpesvirus 3		FO1_2015		KX832224		Cap-Gly-domain-protein		4504		6099		A/sense		531		1593		0.7016		1.0418
	Alloherpesviridae				Batrachovirus		Ranid herpesvirus 3		Ranid Herpesvirus 3		FO1_2015		KX832224		chitin-binding-protein-domain-protein		6774		8267		A/sense		497		1491		0.6418		0.9878
	Alloherpesviridae				Batrachovirus		Ranid herpesvirus 3		Ranid Herpesvirus 3		FO1_2015		KX832224		transcription/RNA-binding-protein-motif-protein		8101		8409		A/sense		102		306		0.549		1.0855
	Alloherpesviridae				Batrachovirus		Ranid herpesvirus 3		Ranid Herpesvirus 3		FO1_2015		KX832224		beta-beta-alpha-motif-protein		8875		10092		A/sense		405		1215		0.7697		0.851
	Alloherpesviridae				Batrachovirus		Ranid herpesvirus 3		Ranid Herpesvirus 3		FO1_2015		KX832224		PMP-inhibitor-motif-protein		9669		9977		A/sense		102		306		0.8226		1.0346
	Alloherpesviridae				Batrachovirus		Ranid herpesvirus 3		Ranid Herpesvirus 3		FO1_2015		KX832224		protein-binding-motif-protein		10577		12352		A/sense		591		1773		0.865		1.094
	Alloherpesviridae				Batrachovirus		Ranid herpesvirus 3		Ranid Herpesvirus 3		FO1_2015		KX832224		fibrinogen-C-terminal-domain-like-motif-protein		13051		15198		A/sense		715		2145		0.7989		1.1074
	Alloherpesviridae				Batrachovirus		Ranid herpesvirus 3		Ranid Herpesvirus 3		FO1_2015		KX832224		transmembrane-helix-motif-protein		14927		15280		Sense		117		351		0.8722		1.2751
	Alloherpesviridae				Batrachovirus		Ranid herpesvirus 3		Ranid Herpesvirus 3		FO1_2015		KX832224		DNA-binding-protein-motif-protein		15522		16766		A/sense		414		1242		0.9207		1.1553
	Alloherpesviridae				Batrachovirus		Ranid herpesvirus 3		Ranid Herpesvirus 3		FO1_2015		KX832224		PFL-like-glycyl-radical-enzymes-motif-protein		16339		16644		Sense		101		303		0.9801		1.1503
	Alloherpesviridae				Batrachovirus		Ranid herpesvirus 3		Ranid Herpesvirus 3		FO1_2015		KX832224		anticodon-binding-domain-like-motif-protein		17134		18387		A/sense		417		1251		1.0968		1.1515
	Alloherpesviridae				Batrachovirus		Ranid herpesvirus 3		Ranid Herpesvirus 3		FO1_2015		KX832224		pili-subunit/adhesion-motif-protein		18460		19341		A/sense		293		879		0.9486		1.1054
	Alloherpesviridae				Batrachovirus		Ranid herpesvirus 3		Ranid Herpesvirus 3		FO1_2015		KX832224		GckA/TtuD-like-superfamily-motif-protein		19516		20847		A/sense		443		1329		0.9922		1.1573
	Alloherpesviridae				Batrachovirus		Ranid herpesvirus 3		Ranid Herpesvirus 3		FO1_2015		KX832224		hypothetical-protein		21646		23199		A/sense		517		1551		1.1096		1.0827
	Alloherpesviridae				Batrachovirus		Ranid herpesvirus 3		Ranid Herpesvirus 3		FO1_2015		KX832224		hypothetical-protein		24003		25517		A/sense		504		1512		0.9842		1.1342
	Alloherpesviridae				Batrachovirus		Ranid herpesvirus 3		Ranid Herpesvirus 3		FO1_2015		KX832224		hypothetical-protein		25640		26548		Sense		302		906		1.178		1.1213
	Alloherpesviridae				Batrachovirus		Ranid herpesvirus 3		Ranid Herpesvirus 3		FO1_2015		KX832224		hydrolase-inhibitor-motif-protein		27184		27489		A/sense		101		303		0.7751		0.9369
	Alloherpesviridae				Batrachovirus		Ranid herpesvirus 3		Ranid Herpesvirus 3		FO1_2015		KX832224		ferrodoxin-like-motif-protein		27727		28008		A/sense		93		279		1.1822		1.1048
	Alloherpesviridae				Batrachovirus		Ranid herpesvirus 3		Ranid Herpesvirus 3		FO1_2015		KX832224		hypothetical-protein		28159		30597		Sense		812		2436		0.8097		1.0686
	Alloherpesviridae				Batrachovirus		Ranid herpesvirus 3		Ranid Herpesvirus 3		FO1_2015		KX832224		16sRNA-processing-protein-motif-protein		30999		32321		Sense		440		1320		0.9359		1.0523
	Alloherpesviridae				Batrachovirus		Ranid herpesvirus 3		Ranid Herpesvirus 3		FO1_2015		KX832224		hypothetical-protein		32899		33243		Sense		114		342		1.1354		0.7895
	Alloherpesviridae				Batrachovirus		Ranid herpesvirus 3		Ranid Herpesvirus 3		FO1_2015		KX832224		hypothetical-protein		33212		33550		A/sense		112		336		0.9159		0.8303
	Alloherpesviridae				Batrachovirus		Ranid herpesvirus 3		Ranid Herpesvirus 3		FO1_2015		KX832224		signal-transduction-protein-cbl-like-motif		33516		35450		Sense		644		1932		1.1165		1.1156
	Alloherpesviridae				Batrachovirus		Ranid herpesvirus 3		Ranid Herpesvirus 3		FO1_2015		KX832224		ribosome-like-motif-protein		33881		34189		A/sense		102		306		0.9404		0.9024
	Alloherpesviridae				Batrachovirus		Ranid herpesvirus 3		Ranid Herpesvirus 3		FO1_2015		KX832224		suppressor-of-cytokine-signaling-5-motif		35550		36818		Sense		422		1266		1.0654		0.873
	Alloherpesviridae				Batrachovirus		Ranid herpesvirus 3		Ranid Herpesvirus 3		FO1_2015		KX832224		putative-ubiquitin-fold-modifier-conjugating		36146		36883		Sense		245		735		1.0224		0.8719
	Alloherpesviridae				Batrachovirus		Ranid herpesvirus 3		Ranid Herpesvirus 3		FO1_2015		KX832224		glycosyl-hydrolase-domain-protein		36866		37747		A/sense		293		879		1.0722		0.9593
	Alloherpesviridae				Batrachovirus		Ranid herpesvirus 3		Ranid Herpesvirus 3		FO1_2015		KX832224		bromodomain-like-motif-protein		37784		39043		A/sense		419		1257		1.1451		1.0939
	Alloherpesviridae				Batrachovirus		Ranid herpesvirus 3		Ranid Herpesvirus 3		FO1_2015		KX832224		cycloviolacin-o2-like-motif-protein		39045		40166		Sense		373		1119		1.2235		1.1414
	Alloherpesviridae				Batrachovirus		Ranid herpesvirus 3		Ranid Herpesvirus 3		FO1_2015		KX832224		hypothetical-protein		40280		46102		Sense		1940		5820		1.1042		1.0903
	Alloherpesviridae				Batrachovirus		Ranid herpesvirus 3		Ranid Herpesvirus 3		FO1_2015		KX832224		hydrolase-like-motif-protein		46175		47413		Sense		412		1236		0.8217		1.1229
	Alloherpesviridae				Batrachovirus		Ranid herpesvirus 3		Ranid Herpesvirus 3		FO1_2015		KX832224		SipA-N-terminal-domain-like-superfamily-protein		47445		48224		A/sense		259		777		0.9277		1.0436
	Alloherpesviridae				Batrachovirus		Ranid herpesvirus 3		Ranid Herpesvirus 3		FO1_2015		KX832224		DNA-binding-protein-motif-protein		47656		48267		Sense		203		609		0.9191		1.1145
	Alloherpesviridae				Batrachovirus		Ranid herpesvirus 3		Ranid Herpesvirus 3		FO1_2015		KX832224		sialyltransferase-motif-protein		48521		49399		Sense		292		876		0.989		0.9108
	Alloherpesviridae				Batrachovirus		Ranid herpesvirus 3		Ranid Herpesvirus 3		FO1_2015		KX832224		hypothetical-protein		48589		49248		Sense		219		657		0.7465		0.9933
	Alloherpesviridae				Batrachovirus		Ranid herpesvirus 3		Ranid Herpesvirus 3		FO1_2015		KX832224		DNA-binding-protein-motif-protein		49954		51192		A/sense		412		1236		0.9049		1.1111
	Alloherpesviridae				Batrachovirus		Ranid herpesvirus 3		Ranid Herpesvirus 3		FO1_2015		KX832224		hypothetical-protein		51286		51750		A/sense		154		462		0.8166		0.8622
	Alloherpesviridae				Batrachovirus		Ranid herpesvirus 3		Ranid Herpesvirus 3		FO1_2015		KX832224		glucocorticoid-receptor-like-domain-protein		51816		53096		A/sense		426		1278		0.7023		0.9895
	Alloherpesviridae				Batrachovirus		Ranid herpesvirus 3		Ranid Herpesvirus 3		FO1_2015		KX832224		surface-active-protein-motif-protein		53103		54272		A/sense		389		1167		1.079		0.9475
	Alloherpesviridae				Batrachovirus		Ranid herpesvirus 3		Ranid Herpesvirus 3		FO1_2015		KX832224		hypothetical-protein		54188		55285		A/sense		365		1095		1.2006		1.0286
	Alloherpesviridae				Batrachovirus		Ranid herpesvirus 3		Ranid Herpesvirus 3		FO1_2015		KX832224		glucosyltransferase-si-motif-protein		55347		57641		A/sense		764		2292		1.2006		1.0512
	Alloherpesviridae				Batrachovirus		Ranid herpesvirus 3		Ranid Herpesvirus 3		FO1_2015		KX832224		oxidoreductase-like-motif-protein		58454		59467		A/sense		337		1011		1.2119		0.9769
	Alloherpesviridae				Batrachovirus		Ranid herpesvirus 3		Ranid Herpesvirus 3		FO1_2015		KX832224		contractile-protein-like-motif-protein		59749		60801		A/sense		350		1050		1.0657		0.9836
	Alloherpesviridae				Batrachovirus		Ranid herpesvirus 3		Ranid Herpesvirus 3		FO1_2015		KX832224		hydrolase-like-motif-protein		61024		61935		A/sense		303		909		1.2403		1.1409
	Alloherpesviridae				Batrachovirus		Ranid herpesvirus 3		Ranid Herpesvirus 3		FO1_2015		KX832224		surfactant-like-protein		61651		61929		Sense		92		276		1.2567		1.0606
	Alloherpesviridae				Batrachovirus		Ranid herpesvirus 3		Ranid Herpesvirus 3		FO1_2015		KX832224		hypothetical-protein		62055		63065		A/sense		336		1008		1.0317		1.0461
	Alloherpesviridae				Batrachovirus		Ranid herpesvirus 3		Ranid Herpesvirus 3		FO1_2015		KX832224		hypothetical-protein		63164		63958		A/sense		264		792		1.2584		1.0821
	Alloherpesviridae				Batrachovirus		Ranid herpesvirus 3		Ranid Herpesvirus 3		FO1_2015		KX832224		hypothetical-protein		63994		64545		A/sense		183		549		1.1204		0.9608
	Alloherpesviridae				Batrachovirus		Ranid herpesvirus 3		Ranid Herpesvirus 3		FO1_2015		KX832224		lyase-like-motif-protein		64545		65102		A/sense		185		555		1.1198		1.0777
	Alloherpesviridae				Batrachovirus		Ranid herpesvirus 3		Ranid Herpesvirus 3		FO1_2015		KX832224		hypothetical-protein		65965		67017		Sense		350		1050		1.2227		1.1116
	Alloherpesviridae				Batrachovirus		Ranid herpesvirus 3		Ranid Herpesvirus 3		FO1_2015		KX832224		SAM-like-domain-protein		67175		68371		Sense		398		1194		1.3222		0.9564
	Alloherpesviridae				Batrachovirus		Ranid herpesvirus 3		Ranid Herpesvirus 3		FO1_2015		KX832224		putative-toxin-like-protein		68421		68762		A/sense		113		339		0.9785		1.151
	Alloherpesviridae				Batrachovirus		Ranid herpesvirus 3		Ranid Herpesvirus 3		FO1_2015		KX832224		hypothetical-protein		68449		69126		Sense		225		675		1.0136		1.0302
	Alloherpesviridae				Batrachovirus		Ranid herpesvirus 3		Ranid Herpesvirus 3		FO1_2015		KX832224		hypothetical-protein		69120		70136		A/sense		338		1014		1.0691		1.0558
	Alloherpesviridae				Batrachovirus		Ranid herpesvirus 3		Ranid Herpesvirus 3		FO1_2015		KX832224		hypothetical-protein		69523		69852		Sense		109		327		1.1667		0.9935
	Alloherpesviridae				Batrachovirus		Ranid herpesvirus 3		Ranid Herpesvirus 3		FO1_2015		KX832224		hypothetical-protein		70126		71070		Sense		314		942		1.0908		1.0069
	Alloherpesviridae				Batrachovirus		Ranid herpesvirus 3		Ranid Herpesvirus 3		FO1_2015		KX832224		hypothetical-protein		70920		72962		A/sense		680		2040		1.1037		0.9277
	Alloherpesviridae				Batrachovirus		Ranid herpesvirus 3		Ranid Herpesvirus 3		FO1_2015		KX832224		hypothetical-protein		73007		74959		A/sense		650		1950		1.1909		1.0325
	Alloherpesviridae				Batrachovirus		Ranid herpesvirus 3		Ranid Herpesvirus 3		FO1_2015		KX832224		hypothetical-protein		75168		77048		Sense		626		1878		1.1149		1.0392
	Alloherpesviridae				Batrachovirus		Ranid herpesvirus 3		Ranid Herpesvirus 3		FO1_2015		KX832224		hypothetical-protein		76973		78403		Sense		476		1428		1.1373		1.0153
	Alloherpesviridae				Batrachovirus		Ranid herpesvirus 3		Ranid Herpesvirus 3		FO1_2015		KX832224		hypothetical-protein		78156		80141		Sense		661		1983		1.1293		1.1018
	Alloherpesviridae				Batrachovirus		Ranid herpesvirus 3		Ranid Herpesvirus 3		FO1_2015		KX832224		transcription-activator-motif-protein		80098		80391		A/sense		97		291		1.1148		1.1077
	Alloherpesviridae				Batrachovirus		Ranid herpesvirus 3		Ranid Herpesvirus 3		FO1_2015		KX832224		hypothetical-protein		80337		81062		A/sense		241		723		0.9545		1.1158
	Alloherpesviridae				Batrachovirus		Ranid herpesvirus 3		Ranid Herpesvirus 3		FO1_2015		KX832224		coronin-like-protein-motif-protein		81061		81888		Sense		275		825		1.2668		1.1295
	Alloherpesviridae				Batrachovirus		Ranid herpesvirus 3		Ranid Herpesvirus 3		FO1_2015		KX832224		hypothetical-protein		81885		83399		Sense		504		1512		1.106		0.98
	Alloherpesviridae				Batrachovirus		Ranid herpesvirus 3		Ranid Herpesvirus 3		FO1_2015		KX832224		alpha-alpha-superhelix-protein		82217		82489		A/sense		90		270		1.0015		1.043
	Alloherpesviridae				Batrachovirus		Ranid herpesvirus 3		Ranid Herpesvirus 3		FO1_2015		KX832224		post-AAA+-oligomerization-domain-like-protein		83258		83743		Sense		161		483		1.1682		1.1676
	Alloherpesviridae				Batrachovirus		Ranid herpesvirus 3		Ranid Herpesvirus 3		FO1_2015		KX832224		hypothetical-protein		83721		84728		Sense		335		1005		1.1552		1.0365
	Alloherpesviridae				Batrachovirus		Ranid herpesvirus 3		Ranid Herpesvirus 3		FO1_2015		KX832224		putative-spectrin-like-repeat-protein		84037		84318		A/sense		93		279		0.9528		1.1283
	Alloherpesviridae				Batrachovirus		Ranid herpesvirus 3		Ranid Herpesvirus 3		FO1_2015		KX832224		hypothetical-protein		84736		85668		A/sense		310		930		1.2761		0.999
	Alloherpesviridae				Batrachovirus		Ranid herpesvirus 3		Ranid Herpesvirus 3		FO1_2015		KX832224		hypothetical-protein		85667		86419		Sense		250		750		1.1027		0.9949
	Alloherpesviridae				Batrachovirus		Ranid herpesvirus 3		Ranid Herpesvirus 3		FO1_2015		KX832224		putative-membrane-protein		86104		86397		A/sense		97		291		0.9699		1.0506
	Alloherpesviridae				Batrachovirus		Ranid herpesvirus 3		Ranid Herpesvirus 3		FO1_2015		KX832224		hypothetical-protein		86513		87247		A/sense		244		732		1.0902		1.1816
	Alloherpesviridae				Batrachovirus		Ranid herpesvirus 3		Ranid Herpesvirus 3		FO1_2015		KX832224		transcriptional-regulator-like-motif-protein		87274		88176		A/sense		300		900		1.2143		1.0256
	Alloherpesviridae				Batrachovirus		Ranid herpesvirus 3		Ranid Herpesvirus 3		FO1_2015		KX832224		putative-isomerase-protein		88028		88555		Sense		175		525		1.0594		0.9442
	Alloherpesviridae				Batrachovirus		Ranid herpesvirus 3		Ranid Herpesvirus 3		FO1_2015		KX832224		hypothetical-protein		88552		89514		A/sense		320		960		1.1757		0.988
	Alloherpesviridae				Batrachovirus		Ranid herpesvirus 3		Ranid Herpesvirus 3		FO1_2015		KX832224		hypothetical-protein		89522		91216		Sense		564		1692		1.2087		1.0583
	Alloherpesviridae				Batrachovirus		Ranid herpesvirus 3		Ranid Herpesvirus 3		FO1_2015		KX832224		putative-DNA-binding-protein-motif-protein		91143		92411		Sense		422		1266		1.2379		1.1431
	Alloherpesviridae				Batrachovirus		Ranid herpesvirus 3		Ranid Herpesvirus 3		FO1_2015		KX832224		hypothetical-protein		92405		96094		A/sense		1229		3687		1.1192		1.03
	Alloherpesviridae				Batrachovirus		Ranid herpesvirus 3		Ranid Herpesvirus 3		FO1_2015		KX832224		hypothetical-protein		95880		96149		Sense		89		267		1.0694		1.0749
	Alloherpesviridae				Batrachovirus		Ranid herpesvirus 3		Ranid Herpesvirus 3		FO1_2015		KX832224		hypothetical-protein		96082		100182		Sense		1366		4098		1.1623		1.0373
	Alloherpesviridae				Batrachovirus		Ranid herpesvirus 3		Ranid Herpesvirus 3		FO1_2015		KX832224		hypothetical-protein		100238		101965		A/sense		575		1725		1.1363		0.9968
	Alloherpesviridae				Batrachovirus		Ranid herpesvirus 3		Ranid Herpesvirus 3		FO1_2015		KX832224		hypothetical-protein		100281		100592		Sense		103		309		1.5605		0.8039
	Alloherpesviridae				Batrachovirus		Ranid herpesvirus 3		Ranid Herpesvirus 3		FO1_2015		KX832224		glycosyl-hydrolase-domain-protein		101463		101762		A/sense		99		297		0.9039		0.9068
	Alloherpesviridae				Batrachovirus		Ranid herpesvirus 3		Ranid Herpesvirus 3		FO1_2015		KX832224		hypothetical-protein		102286		103668		A/sense		460		1380		1.2784		1.0885
	Alloherpesviridae				Batrachovirus		Ranid herpesvirus 3		Ranid Herpesvirus 3		FO1_2015		KX832224		concanavalin-A-like-motif-protein		103698		104741		A/sense		347		1041		0.9947		0.9976
	Alloherpesviridae				Batrachovirus		Ranid herpesvirus 3		Ranid Herpesvirus 3		FO1_2015		KX832224		restriction-endonuclease-like-motif-protein		104701		107124		A/sense		807		2421		1.209		1.0384
	Alloherpesviridae				Batrachovirus		Ranid herpesvirus 3		Ranid Herpesvirus 3		FO1_2015		KX832224		hypothetical-protein		107208		109142		A/sense		644		1932		1.0804		0.9457
	Alloherpesviridae				Batrachovirus		Ranid herpesvirus 3		Ranid Herpesvirus 3		FO1_2015		KX832224		hypothetical-protein		108976		109509		A/sense		177		531		1.3011		0.9266
	Alloherpesviridae				Batrachovirus		Ranid herpesvirus 3		Ranid Herpesvirus 3		FO1_2015		KX832224		hypothetical-protein		109508		110134		Sense		208		624		1.1702		0.9129
	Alloherpesviridae				Batrachovirus		Ranid herpesvirus 3		Ranid Herpesvirus 3		FO1_2015		KX832224		hypothetical-protein		110091		111263		A/sense		390		1170		1.0479		1.0964
	Alloherpesviridae				Batrachovirus		Ranid herpesvirus 3		Ranid Herpesvirus 3		FO1_2015		KX832224		putative-isomerase-motif-protein		111246		113828		Sense		860		2580		1.1146		0.9973
	Alloherpesviridae				Batrachovirus		Ranid herpesvirus 3		Ranid Herpesvirus 3		FO1_2015		KX832224		hypothetical-protein		113802		114656		A/sense		284		852		1.1609		0.9579
	Alloherpesviridae				Batrachovirus		Ranid herpesvirus 3		Ranid Herpesvirus 3		FO1_2015		KX832224		putative-glycoprotein		114655		128556		Sense		4633		13899		1.1147		1.0417
	Alloherpesviridae				Batrachovirus		Ranid herpesvirus 3		Ranid Herpesvirus 3		FO1_2015		KX832224		hypothetical-protein		116973		117314		A/sense		113		339		0.7528		0.9885
	Alloherpesviridae				Batrachovirus		Ranid herpesvirus 3		Ranid Herpesvirus 3		FO1_2015		KX832224		hypothetical-protein		118077		118451		A/sense		124		372		1.0339		1.0719
	Alloherpesviridae				Batrachovirus		Ranid herpesvirus 3		Ranid Herpesvirus 3		FO1_2015		KX832224		hypothetical-protein		119172		119486		A/sense		104		312		1.3		1.2234
	Alloherpesviridae				Batrachovirus		Ranid herpesvirus 3		Ranid Herpesvirus 3		FO1_2015		KX832224		antimicrobial-peptide-motif-protein		123434		123787		A/sense		117		351		1.0256		0.9675
	Alloherpesviridae				Batrachovirus		Ranid herpesvirus 3		Ranid Herpesvirus 3		FO1_2015		KX832224		putative-structural-protein		123909		124271		A/sense		120		360		0.9964		1.1188
	Alloherpesviridae				Batrachovirus		Ranid herpesvirus 3		Ranid Herpesvirus 3		FO1_2015		KX832224		hypothetical-protein		126243		126551		A/sense		102		306		1.1853		0.9528
	Alloherpesviridae				Batrachovirus		Ranid herpesvirus 3		Ranid Herpesvirus 3		FO1_2015		KX832224		hypothetical-protein		128561		129316		A/sense		251		753		1.1682		0.8924
	Alloherpesviridae				Batrachovirus		Ranid herpesvirus 3		Ranid Herpesvirus 3		FO1_2015		KX832224		hypothetical-protein		129313		133632		A/sense		1439		4317		1.1146		0.9739
	Alloherpesviridae				Batrachovirus		Ranid herpesvirus 3		Ranid Herpesvirus 3		FO1_2015		KX832224		galactose/binding-like-domain-protein		129917		130189		Sense		90		270		1.1315		1.3186
	Alloherpesviridae				Batrachovirus		Ranid herpesvirus 3		Ranid Herpesvirus 3		FO1_2015		KX832224		hypothetical-protein		132392		132676		Sense		94		282		1.1147		1.0603
	Alloherpesviridae				Batrachovirus		Ranid herpesvirus 3		Ranid Herpesvirus 3		FO1_2015		KX832224		hypothetical-protein		133625		134290		A/sense		221		663		1.0722		0.9735
	Alloherpesviridae				Batrachovirus		Ranid herpesvirus 3		Ranid Herpesvirus 3		FO1_2015		KX832224		hypothetical-protein		134250		136445		Sense		731		2193		1.0785		1.1113
	Alloherpesviridae				Batrachovirus		Ranid herpesvirus 3		Ranid Herpesvirus 3		FO1_2015		KX832224		hypothetical-protein		136393		136842		A/sense		149		447		1.1326		1.1773
	Alloherpesviridae				Batrachovirus		Ranid herpesvirus 3		Ranid Herpesvirus 3		FO1_2015		KX832224		thioredoxin-like-motif-protein		136809		137375		A/sense		188		564		1.0215		1.0067
	Alloherpesviridae				Batrachovirus		Ranid herpesvirus 3		Ranid Herpesvirus 3		FO1_2015		KX832224		hypothetical-protein		137290		138633		A/sense		447		1341		1.0882		0.9874
	Alloherpesviridae				Batrachovirus		Ranid herpesvirus 3		Ranid Herpesvirus 3		FO1_2015		KX832224		hypothetical-protein		138459		139193		A/sense		244		732		0.9582		1.0422
	Alloherpesviridae				Batrachovirus		Ranid herpesvirus 3		Ranid Herpesvirus 3		FO1_2015		KX832224		centromere-like-motif-protein		139057		139677		Sense		206		618		0.8764		1.0126
	Alloherpesviridae				Batrachovirus		Ranid herpesvirus 3		Ranid Herpesvirus 3		FO1_2015		KX832224		hypothetical-protein		139656		140699		Sense		347		1041		1.0874		0.9207
	Alloherpesviridae				Batrachovirus		Ranid herpesvirus 3		Ranid Herpesvirus 3		FO1_2015		KX832224		hypothetical-protein		140696		144448		A/sense		1250		3750		1.1935		1.0182
	Alloherpesviridae				Batrachovirus		Ranid herpesvirus 3		Ranid Herpesvirus 3		FO1_2015		KX832224		hypothetical-protein		141894		142220		Sense		108		324		1.0781		1.0047
	Alloherpesviridae				Batrachovirus		Ranid herpesvirus 3		Ranid Herpesvirus 3		FO1_2015		KX832224		hypothetical-protein		144399		145607		A/sense		402		1206		1.3103		0.9923
	Alloherpesviridae				Batrachovirus		Ranid herpesvirus 3		Ranid Herpesvirus 3		FO1_2015		KX832224		hypothetical-protein		144638		145024		Sense		128		384		1.1634		1.2168
	Alloherpesviridae				Batrachovirus		Ranid herpesvirus 3		Ranid Herpesvirus 3		FO1_2015		KX832224		hypothetical-protein		145606		146652		Sense		348		1044		1.267		1.0906
	Alloherpesviridae				Batrachovirus		Ranid herpesvirus 3		Ranid Herpesvirus 3		FO1_2015		KX832224		hypothetical-protein		146778		147302		Sense		174		522		1.0415		0.9537
	Alloherpesviridae				Batrachovirus		Ranid herpesvirus 3		Ranid Herpesvirus 3		FO1_2015		KX832224		hypothetical-protein		146975		147934		A/sense		319		957		1.1915		0.9603
	Alloherpesviridae				Batrachovirus		Ranid herpesvirus 3		Ranid Herpesvirus 3		FO1_2015		KX832224		hypothetical-protein		147960		148739		Sense		259		777		1.125		1.0096
	Alloherpesviridae				Batrachovirus		Ranid herpesvirus 3		Ranid Herpesvirus 3		FO1_2015		KX832224		hypothetical-protein		148444		148764		Sense		106		318		0.987		0.8029
	Alloherpesviridae				Batrachovirus		Ranid herpesvirus 3		Ranid Herpesvirus 3		FO1_2015		KX832224		hypothetical-protein		148748		149827		Sense		359		1077		1.0178		0.9574
	Alloherpesviridae				Batrachovirus		Ranid herpesvirus 3		Ranid Herpesvirus 3		FO1_2015		KX832224		DNA-binding-protein-motif-protein		149884		150423		A/sense		179		537		1.0653		1.0712
	Alloherpesviridae				Batrachovirus		Ranid herpesvirus 3		Ranid Herpesvirus 3		FO1_2015		KX832224		C-type-lectin-protein		151153		153495		Sense		780		2340		1.0991		1.051
	Alloherpesviridae				Batrachovirus		Ranid herpesvirus 3		Ranid Herpesvirus 3		FO1_2015		KX832224		C-type-lectin-protein		153558		154190		Sense		210		630		0.8637		1.0014
	Alloherpesviridae				Batrachovirus		Ranid herpesvirus 3		Ranid Herpesvirus 3		FO1_2015		KX832224		C-type-lectin-protein		154285		154839		Sense		184		552		1.0244		1.0197
	Alloherpesviridae				Batrachovirus		Ranid herpesvirus 3		Ranid Herpesvirus 3		FO1_2015		KX832224		C-type-lectin-protein		154962		156122		Sense		386		1158		1.0375		0.9107
	Alloherpesviridae				Batrachovirus		Ranid herpesvirus 3		Ranid Herpesvirus 3		FO1_2015		KX832224		hypothetical-protein		155072		155347		Sense		91		273		1.0595		0.8904
	Alloherpesviridae				Batrachovirus		Ranid herpesvirus 3		Ranid Herpesvirus 3		FO1_2015		KX832224		C-type-lectin-protein		156195		157379		Sense		394		1182		1.1388		1.1015
	Alloherpesviridae				Batrachovirus		Ranid herpesvirus 3		Ranid Herpesvirus 3		FO1_2015		KX832224		SacY-like-RNA-binding-domain-protein		157246		157518		Sense		90		270		1.0563		0.9876
	Alloherpesviridae				Batrachovirus		Ranid herpesvirus 3		Ranid Herpesvirus 3		FO1_2015		KX832224		C-type-lectin-protein		157791		159236		Sense		481		1443		1.1574		1.0929
	Alloherpesviridae				Batrachovirus		Ranid herpesvirus 3		Ranid Herpesvirus 3		FO1_2015		KX832224		C-type-lectin-protein		159313		160191		Sense		292		876		1.0706		0.9424
	Alloherpesviridae				Batrachovirus		Ranid herpesvirus 3		Ranid Herpesvirus 3		FO1_2015		KX832224		C-type-lectin-protein		160770		161303		Sense		177		531		1.1446		0.937
	Alloherpesviridae				Batrachovirus		Ranid herpesvirus 3		Ranid Herpesvirus 3		FO1_2015		KX832224		C-type-lectin-protein		161386		161808		Sense		140		420		1.1628		1.0207
	Alloherpesviridae				Batrachovirus		Ranid herpesvirus 3		Ranid Herpesvirus 3		FO1_2015		KX832224		C-type-lectin-protein		161813		162268		Sense		151		453		1.2562		1.0016
	Alloherpesviridae				Batrachovirus		Ranid herpesvirus 3		Ranid Herpesvirus 3		FO1_2015		KX832224		C-type-lectin-protein		162277		163293		Sense		338		1014		1.0869		0.8918
	Alloherpesviridae				Batrachovirus		Ranid herpesvirus 3		Ranid Herpesvirus 3		FO1_2015		KX832224		C-type-lectin-protein		163331		164950		Sense		539		1617		1.1979		0.9203
	Alloherpesviridae				Batrachovirus		Ranid herpesvirus 3		Ranid Herpesvirus 3		FO1_2015		KX832224		hypothetical-protein		165000		167072		A/sense		690		2070		1.0405		1.0096
	Alloherpesviridae				Batrachovirus		Ranid herpesvirus 3		Ranid Herpesvirus 3		FO1_2015		KX832224		hypothetical-protein		166756		167079		Sense		107		321		1.0234		0.9247
	Alloherpesviridae				Batrachovirus		Ranid herpesvirus 3		Ranid Herpesvirus 3		FO1_2015		KX832224		p450-superfamily-protein		167211		168551		Sense		446		1338		1.2232		1.0656
	Alloherpesviridae				Batrachovirus		Ranid herpesvirus 3		Ranid Herpesvirus 3		FO1_2015		KX832224		putative-DNA-binding-protein		167843		168202		A/sense		119		357		1.0862		1.2143
	Alloherpesviridae				Batrachovirus		Ranid herpesvirus 3		Ranid Herpesvirus 3		FO1_2015		KX832224		sulfotransferase-like-protein		168575		169411		Sense		278		834		1.1904		1.0579
	Alloherpesviridae				Batrachovirus		Ranid herpesvirus 3		Ranid Herpesvirus 3		FO1_2015		KX832224		C-type-lectin-protein		169501		170475		Sense		324		972		1.2494		1.0328
	Alloherpesviridae				Batrachovirus		Ranid herpesvirus 3		Ranid Herpesvirus 3		FO1_2015		KX832224		C-type-lectin-protein		170561		171487		Sense		308		924		1.2123		0.9253
	Alloherpesviridae				Batrachovirus		Ranid herpesvirus 3		Ranid Herpesvirus 3		FO1_2015		KX832224		secretion-chaperone-like-protein		171983		172921		A/sense		312		936		1.1263		1.1854
	Alloherpesviridae				Batrachovirus		Ranid herpesvirus 3		Ranid Herpesvirus 3		FO1_2015		KX832224		C-type-lectin-protein		173064		173777		Sense		237		711		1.0726		1.1782
	Alloherpesviridae				Batrachovirus		Ranid herpesvirus 3		Ranid Herpesvirus 3		FO1_2015		KX832224		protein-binding-motif-protein		173863		175302		Sense		479		1437		1.0037		1.0846
	Alloherpesviridae				Batrachovirus		Ranid herpesvirus 3		Ranid Herpesvirus 3		FO1_2015		KX832224		C-type-lectin-protein		175381		175878		Sense		165		495		0.8668		0.8774
	Alloherpesviridae				Batrachovirus		Ranid herpesvirus 3		Ranid Herpesvirus 3		FO1_2015		KX832224		C-type-lectin-protein		175924		176490		Sense		188		564		0.9655		0.902
	Alloherpesviridae				Batrachovirus		Ranid herpesvirus 3		Ranid Herpesvirus 3		FO1_2015		KX832224		hypothetical-protein		176736		177272		Sense		178		534		1.1453		1.2588
	Alloherpesviridae				Batrachovirus		Ranid herpesvirus 3		Ranid Herpesvirus 3		FO1_2015		KX832224		C-type-lectin-protein		177302		178306		Sense		334		1002		1.0567		0.9323
	Alloherpesviridae				Batrachovirus		Ranid herpesvirus 3		Ranid Herpesvirus 3		FO1_2015		KX832224		C-type-lectin-protein		178385		179647		Sense		420		1260		1.1057		1.0054
	Alloherpesviridae				Batrachovirus		Ranid herpesvirus 3		Ranid Herpesvirus 3		FO1_2015		KX832224		hypothetical-protein		179796		180752		Sense		318		954		1.2732		1.0534
	Alloherpesviridae				Batrachovirus		Ranid herpesvirus 3		Ranid Herpesvirus 3		FO1_2015		KX832224		toxin-like-motif-protein		180373		180675		A/sense		100		300		1.1877		0.9168
	Alloherpesviridae				Batrachovirus		Ranid herpesvirus 3		Ranid Herpesvirus 3		FO1_2015		KX832224		hypothetical-protein		180825		181283		Sense		152		456		1.0411		0.8846
	Alloherpesviridae				Batrachovirus		Ranid herpesvirus 3		Ranid Herpesvirus 3		FO1_2015		KX832224		C-type-lectin-protein		181343		182584		Sense		413		1239		1.2719		1.1511
	Alloherpesviridae				Batrachovirus		Ranid herpesvirus 3		Ranid Herpesvirus 3		FO1_2015		KX832224		hypothetical-protein		182782		183882		A/sense		366		1098		1.2575		0.947
	Alloherpesviridae				Batrachovirus		Ranid herpesvirus 3		Ranid Herpesvirus 3		FO1_2015		KX832224		hypothetical-protein		183647		184819		Sense		390		1170		1.3115		0.9171
	Alloherpesviridae				Batrachovirus		Ranid herpesvirus 3		Ranid Herpesvirus 3		FO1_2015		KX832224		ROP-like-motif-protein		185121		186212		Sense		363		1089		1.223		0.8022
	Alloherpesviridae				Batrachovirus		Ranid herpesvirus 3		Ranid Herpesvirus 3		FO1_2015		KX832224		putative-glycoprotein		186256		186705		Sense		149		447		1.3246		0.882
	Alloherpesviridae				Batrachovirus		Ranid herpesvirus 3		Ranid Herpesvirus 3		FO1_2015		KX832224		hypothetical-protein		186720		189389		Sense		889		2667		1.1782		1.0166
	Alloherpesviridae				Batrachovirus		Ranid herpesvirus 3		Ranid Herpesvirus 3		FO1_2015		KX832224		hypothetical-protein		189737		191740		Sense		667		2001		1.1104		1.0343
	Alloherpesviridae				Batrachovirus		Ranid herpesvirus 3		Ranid Herpesvirus 3		FO1_2015		KX832224		putative-metyltransferase-protein		191848		192387		Sense		179		537		1.0313		1.1496
	Alloherpesviridae				Batrachovirus		Ranid herpesvirus 3		Ranid Herpesvirus 3		FO1_2015		KX832224		DNA/RNA-binding-3-helical-bundle-motif-protein		192353		192787		Sense		144		432		1.1693		0.9946
	Alloherpesviridae				Batrachovirus		Ranid herpesvirus 3		Ranid Herpesvirus 3		FO1_2015		KX832224		transcription/RNA-binding-protein		193369		193917		Sense		182		546		1.3794		0.9121
	Alloherpesviridae				Batrachovirus		Ranid herpesvirus 3		Ranid Herpesvirus 3		FO1_2015		KX832224		putative-aldolase-protein		193898		194377		Sense		159		477		1.2038		0.8687
	Alloherpesviridae				Batrachovirus		Ranid herpesvirus 3		Ranid Herpesvirus 3		FO1_2015		KX832224		hypothetical-protein		194412		194795		Sense		127		381		1.182		0.9257
	Alloherpesviridae				Batrachovirus		Ranid herpesvirus 3		Ranid Herpesvirus 3		FO1_2015		KX832224		putative-transcription-associated-protein-motif		194684		195142		Sense		152		456		1.1443		1.1744
	Alloherpesviridae				Batrachovirus		Ranid herpesvirus 3		Ranid Herpesvirus 3		FO1_2015		KX832224		SAM-domain-like-protein		194806		195087		A/sense		93		279		0.9476		0.8931
	Alloherpesviridae				Batrachovirus		Ranid herpesvirus 3		Ranid Herpesvirus 3		FO1_2015		KX832224		putative-metal-binding-protein		195185		195637		Sense		150		450		1.0822		1.1221
	Alloherpesviridae				Batrachovirus		Ranid herpesvirus 3		Ranid Herpesvirus 3		FO1_2015		KX832224		putative-transferase-protein		195683		196102		Sense		139		417		1.045		0.7873
	Alloherpesviridae				Batrachovirus		Ranid herpesvirus 3		Ranid Herpesvirus 3		FO1_2015		KX832224		putative-proton-transport-protein-motif-protein		196017		196568		Sense		183		549		1.2455		1.0196
	Alloherpesviridae				Batrachovirus		Ranid herpesvirus 3		Ranid Herpesvirus 3		FO1_2015		KX832224		hypothetical-protein		196620		197288		Sense		222		666		1.1578		1.1065
	Alloherpesviridae				Batrachovirus		Ranid herpesvirus 3		Ranid Herpesvirus 3		FO1_2015		KX832224		interleukin-34-like-motif-protein		197363		198238		Sense		291		873		1.0082		0.961
	Alloherpesviridae				Batrachovirus		Ranid herpesvirus 3		Ranid Herpesvirus 3		FO1_2015		KX832224		oxidoreductase-motif-protein		198220		199164		Sense		314		942		1.2069		1.1516
	Alloherpesviridae				Batrachovirus		Ranid herpesvirus 3		Ranid Herpesvirus 3		FO1_2015		KX832224		lyase-like-protein		199193		199762		Sense		189		567		1.2427		0.7561
	Alloherpesviridae				Batrachovirus		Ranid herpesvirus 3		Ranid Herpesvirus 3		FO1_2015		KX832224		putative-hydrolase-protein		199787		202414		Sense		875		2625		1.1434		1.0496
	Alloherpesviridae				Batrachovirus		Ranid herpesvirus 3		Ranid Herpesvirus 3		FO1_2015		KX832224		putative-transferase-protein		201892		202302		A/sense		136		408		1.1751		1.0846
	Alloherpesviridae				Batrachovirus		Ranid herpesvirus 3		Ranid Herpesvirus 3		FO1_2015		KX832224		toxin-like-protein		202339		202857		Sense		172		516		1.1466		0.8634
	Alloherpesviridae				Batrachovirus		Ranid herpesvirus 3		Ranid Herpesvirus 3		FO1_2015		KX832224		heme-binding-protein-like-protein		202911		204221		Sense		436		1308		1.0685		1.0512
	Alloherpesviridae				Batrachovirus		Ranid herpesvirus 3		Ranid Herpesvirus 3		FO1_2015		KX832224		HisI-like-family-protein		205996		207348		A/sense		450		1350		0.7678		1.0474
	Alloherpesviridae				Batrachovirus		Ranid herpesvirus 3		Ranid Herpesvirus 3		FO1_2015		KX832224		oxidoreductase-like-motif-protein		206567		206971		Sense		134		402		0.7071		1.0953
	Alloherpesviridae				Batrachovirus		Ranid herpesvirus 3		Ranid Herpesvirus 3		FO1_2015		KX832224		immunoglobulin-like-motif-protein		207314		207874		Sense		186		558		0.9192		1.1859
	Alloherpesviridae				Cyprinivirus		Anguillid herpesvirus 1		Japanese Eel Herpesvirus		500138		FJ940765		protein-ORF1		793		4171		A/sense		343		2964		0.6762		0.9876
	Alloherpesviridae				Cyprinivirus		Anguillid herpesvirus 1		Japanese Eel Herpesvirus		500138		FJ940765		protein-ORF3		4933		5826		A/sense		297		891		0.7031		0.8727
	Alloherpesviridae				Cyprinivirus		Anguillid herpesvirus 1		Japanese Eel Herpesvirus		500138		FJ940765		protein-ORF4		6300		7061		A/sense		253		759		0.8189		0.8746
	Alloherpesviridae				Cyprinivirus		Anguillid herpesvirus 1		Japanese Eel Herpesvirus		500138		FJ940765		deoxyuridine-triphosphatase		7423		7929		A/sense		168		504		0.6998		0.7591
	Alloherpesviridae				Cyprinivirus		Anguillid herpesvirus 1		Japanese Eel Herpesvirus		500138		FJ940765		protein-ORF6A		8398		10026		Sense		436		1386		0.6898		0.8725
	Alloherpesviridae				Cyprinivirus		Anguillid herpesvirus 1		Japanese Eel Herpesvirus		500138		FJ940765		membrane-protein-ORF8		11144		11779		Sense		211		633		0.9882		0.944
	Alloherpesviridae				Cyprinivirus		Anguillid herpesvirus 1		Japanese Eel Herpesvirus		500138		FJ940765		DNA-packaging-terminase-subunit-1		12101		39483		A/sense		319		2361		0.872		0.9138
	Alloherpesviridae				Cyprinivirus		Anguillid herpesvirus 1		Japanese Eel Herpesvirus		500138		FJ940765		membrane-protein-ORF11		12672		13466		Sense		264		792		0.939		1.0581
	Alloherpesviridae				Cyprinivirus		Anguillid herpesvirus 1		Japanese Eel Herpesvirus		500138		FJ940765		membrane-protein-ORF12		13657		14451		Sense		264		792		1.132		0.9434
	Alloherpesviridae				Cyprinivirus		Anguillid herpesvirus 1		Japanese Eel Herpesvirus		500138		FJ940765		protein-ORF13		15047		15865		Sense		272		816		1.0369		0.919
	Alloherpesviridae				Cyprinivirus		Anguillid herpesvirus 1		Japanese Eel Herpesvirus		500138		FJ940765		protein-ORF14		16816		17649		Sense		277		831		1.0727		0.962
	Alloherpesviridae				Cyprinivirus		Anguillid herpesvirus 1		Japanese Eel Herpesvirus		500138		FJ940765		guanosine-triphosphatase		17739		18305		Sense		188		564		0.9482		1.0096
	Alloherpesviridae				Cyprinivirus		Anguillid herpesvirus 1		Japanese Eel Herpesvirus		500138		FJ940765		protein-ORF16		18416		19297		A/sense		293		879		1.071		1.039
	Alloherpesviridae				Cyprinivirus		Anguillid herpesvirus 1		Japanese Eel Herpesvirus		500138		FJ940765		protein-ORF17		19396		20085		A/sense		229		687		1.0899		1.0887
	Alloherpesviridae				Cyprinivirus		Anguillid herpesvirus 1		Japanese Eel Herpesvirus		500138		FJ940765		protein-ORF18		20157		26333		A/sense		2058		6174		1.0285		0.9382
	Alloherpesviridae				Cyprinivirus		Anguillid herpesvirus 1		Japanese Eel Herpesvirus		500138		FJ940765		protein-ORF19		26461		29118		Sense		885		2655		1.0638		0.926
	Alloherpesviridae				Cyprinivirus		Anguillid herpesvirus 1		Japanese Eel Herpesvirus		500138		FJ940765		protein-ORF20		29121		30791		Sense		556		1668		0.9481		0.9671
	Alloherpesviridae				Cyprinivirus		Anguillid herpesvirus 1		Japanese Eel Herpesvirus		500138		FJ940765		helicase-primase-primase-subunit		30934		33366		Sense		810		2430		1.0177		0.9329
	Alloherpesviridae				Cyprinivirus		Anguillid herpesvirus 1		Japanese Eel Herpesvirus		500138		FJ940765		protein-Allo64		33234		34901		Sense		555		1665		0.9633		0.8883
	Alloherpesviridae				Cyprinivirus		Anguillid herpesvirus 1		Japanese Eel Herpesvirus		500138		FJ940765		protein-ORF23		34828		37053		Sense		741		2223		0.7912		0.9809
	Alloherpesviridae				Cyprinivirus		Anguillid herpesvirus 1		Japanese Eel Herpesvirus		500138		FJ940765		protein-ORF24		37100		37888		Sense		262		786		0.9421		0.9405
	Alloherpesviridae				Cyprinivirus		Anguillid herpesvirus 1		Japanese Eel Herpesvirus		500138		FJ940765		interleukin-10		37970		38467		Sense		165		495		1.1691		1.0591
	Alloherpesviridae				Cyprinivirus		Anguillid herpesvirus 1		Japanese Eel Herpesvirus		500138		FJ940765		protein-ORF26		39508		40002		Sense		164		492		0.9804		0.9767
	Alloherpesviridae				Cyprinivirus		Anguillid herpesvirus 1		Japanese Eel Herpesvirus		500138		FJ940765		protein-ORF27		40004		40474		Sense		156		468		1.1566		0.9998
	Alloherpesviridae				Cyprinivirus		Anguillid herpesvirus 1		Japanese Eel Herpesvirus		500138		FJ940765		protein-ORF28		40587		42152		A/sense		521		1563		0.9041		0.8861
	Alloherpesviridae				Cyprinivirus		Anguillid herpesvirus 1		Japanese Eel Herpesvirus		500138		FJ940765		uracil-DNA-glycosylase		42303		43241		A/sense		312		936		0.9171		0.9077
	Alloherpesviridae				Cyprinivirus		Anguillid herpesvirus 1		Japanese Eel Herpesvirus		500138		FJ940765		protein-ORF30		43256		46450		Sense		1064		3192		1.0691		0.9736
	Alloherpesviridae				Cyprinivirus		Anguillid herpesvirus 1		Japanese Eel Herpesvirus		500138		FJ940765		protein-ORF31		46593		48779		Sense		728		2184		0.9424		0.9483
	Alloherpesviridae				Cyprinivirus		Anguillid herpesvirus 1		Japanese Eel Herpesvirus		500138		FJ940765		protein-ORF32		48776		49312		Sense		178		534		0.9755		0.8776
	Alloherpesviridae				Cyprinivirus		Anguillid herpesvirus 1		Japanese Eel Herpesvirus		500138		FJ940765		protein-ORF33		49493		49960		A/sense		155		465		0.9833		1.0075
	Alloherpesviridae				Cyprinivirus		Anguillid herpesvirus 1		Japanese Eel Herpesvirus		500138		FJ940765		protein-ORF34		50113		55392		Sense		1759		5277		0.9182		0.8705
	Alloherpesviridae				Cyprinivirus		Anguillid herpesvirus 1		Japanese Eel Herpesvirus		500138		FJ940765		protein-ORF35		55397		56287		Sense		296		888		0.9824		0.7964
	Alloherpesviridae				Cyprinivirus		Anguillid herpesvirus 1		Japanese Eel Herpesvirus		500138		FJ940765		capsid-triplex-subunit-2		56435		57550		A/sense		371		1113		1.0002		1.0034
	Alloherpesviridae				Cyprinivirus		Anguillid herpesvirus 1		Japanese Eel Herpesvirus		500138		FJ940765		helicase-primase-helicase-subunit		57550		59181		A/sense		543		1629		0.915		0.9572
	Alloherpesviridae				Cyprinivirus		Anguillid herpesvirus 1		Japanese Eel Herpesvirus		500138		FJ940765		protein-ORF38		59290		60447		A/sense		385		1155		1.0098		1.0312
	Alloherpesviridae				Cyprinivirus		Anguillid herpesvirus 1		Japanese Eel Herpesvirus		500138		FJ940765		protein-ORF39		60507		62183		Sense		558		1674		0.979		0.8626
	Alloherpesviridae				Cyprinivirus		Anguillid herpesvirus 1		Japanese Eel Herpesvirus		500138		FJ940765		protein-ORF40		62323		66774		Sense		1483		4449		1.0961		0.9971
	Alloherpesviridae				Cyprinivirus		Anguillid herpesvirus 1		Japanese Eel Herpesvirus		500138		FJ940765		protein-ORF41		66777		67337		Sense		186		558		1.0515		0.8764
	Alloherpesviridae				Cyprinivirus		Anguillid herpesvirus 1		Japanese Eel Herpesvirus		500138		FJ940765		capsid-triplex-subunit-1		67309		68433		Sense		374		1122		0.926		0.8809
	Alloherpesviridae				Cyprinivirus		Anguillid herpesvirus 1		Japanese Eel Herpesvirus		500138		FJ940765		protein-ORF43		68535		69008		A/sense		157		471		0.9218		0.9152
	Alloherpesviridae				Cyprinivirus		Anguillid herpesvirus 1		Japanese Eel Herpesvirus		500138		FJ940765		protein-ORF44		69010		71622		A/sense		870		2610		0.8781		0.982
	Alloherpesviridae				Cyprinivirus		Anguillid herpesvirus 1		Japanese Eel Herpesvirus		500138		FJ940765		protein-ORF45		71845		75258		Sense		1137		3411		1.0526		0.8758
	Alloherpesviridae				Cyprinivirus		Anguillid herpesvirus 1		Japanese Eel Herpesvirus		500138		FJ940765		protein-ORF46		75251		75883		Sense		210		630		0.9976		0.9006
	Alloherpesviridae				Cyprinivirus		Anguillid herpesvirus 1		Japanese Eel Herpesvirus		500138		FJ940765		protein-ORF47		75856		77403		Sense		515		1545		0.8012		0.9601
	Alloherpesviridae				Cyprinivirus		Anguillid herpesvirus 1		Japanese Eel Herpesvirus		500138		FJ940765		protein-ORF48		77515		80256		Sense		913		2739		1.0425		0.926
	Alloherpesviridae				Cyprinivirus		Anguillid herpesvirus 1		Japanese Eel Herpesvirus		500138		FJ940765		membrane-protein-ORF49		80367		81056		Sense		229		687		1.0893		1.0324
	Alloherpesviridae				Cyprinivirus		Anguillid herpesvirus 1		Japanese Eel Herpesvirus		500138		FJ940765		membrane-protein-ORF50		80989		81741		Sense		250		750		0.9353		0.9555
	Alloherpesviridae				Cyprinivirus		Anguillid herpesvirus 1		Japanese Eel Herpesvirus		500138		FJ940765		membrane-protein-ORF51		82022		82741		A/sense		239		717		0.8832		0.8772
	Alloherpesviridae				Cyprinivirus		Anguillid herpesvirus 1		Japanese Eel Herpesvirus		500138		FJ940765		protein-Allo60		82815		83933		Sense		372		1116		1.0216		0.9176
	Alloherpesviridae				Cyprinivirus		Anguillid herpesvirus 1		Japanese Eel Herpesvirus		500138		FJ940765		protein-ORF53		84043		84846		Sense		267		801		0.8492		0.811
	Alloherpesviridae				Cyprinivirus		Anguillid herpesvirus 1		Japanese Eel Herpesvirus		500138		FJ940765		protein-ORF54		84986		86056		Sense		356		1068		0.9426		0.8355
	Alloherpesviridae				Cyprinivirus		Anguillid herpesvirus 1		Japanese Eel Herpesvirus		500138		FJ940765		DNA-polymerase-catalytic-subunit		86230		91392		A/sense		1720		5160		0.8911		0.9851
	Alloherpesviridae				Cyprinivirus		Anguillid herpesvirus 1		Japanese Eel Herpesvirus		500138		FJ940765		protein-ORF56		91633		92133		Sense		166		498		0.8715		1.0286
	Alloherpesviridae				Cyprinivirus		Anguillid herpesvirus 1		Japanese Eel Herpesvirus		500138		FJ940765		capsid-maturation-protease		92243		94390		A/sense		715		2145		0.9203		0.92
	Alloherpesviridae				Cyprinivirus		Anguillid herpesvirus 1		Japanese Eel Herpesvirus		500138		FJ940765		capsid-scaffold-protein		92243		93286		A/sense		347		1041		0.9206		0.8868
	Alloherpesviridae				Cyprinivirus		Anguillid herpesvirus 1		Japanese Eel Herpesvirus		500138		FJ940765		protein-ORF58		94248		94973		A/sense		241		723		1.0258		1.1072
	Alloherpesviridae				Cyprinivirus		Anguillid herpesvirus 1		Japanese Eel Herpesvirus		500138		FJ940765		protein-ORF59		94994		95560		Sense		188		564		0.9799		0.8386
	Alloherpesviridae				Cyprinivirus		Anguillid herpesvirus 1		Japanese Eel Herpesvirus		500138		FJ940765		protein-ORF60		95672		96187		A/sense		171		513		0.9364		0.8706
	Alloherpesviridae				Cyprinivirus		Anguillid herpesvirus 1		Japanese Eel Herpesvirus		500138		FJ940765		protein-ORF61		96318		97751		A/sense		477		1431		1.0093		1.0701
	Alloherpesviridae				Cyprinivirus		Anguillid herpesvirus 1		Japanese Eel Herpesvirus		500138		FJ940765		protein-ORF62		97861		98565		A/sense		234		702		1.0346		1.0039
	Alloherpesviridae				Cyprinivirus		Anguillid herpesvirus 1		Japanese Eel Herpesvirus		500138		FJ940765		protein-ORF63		98571		99263		Sense		230		690		1.0214		0.8314
	Alloherpesviridae				Cyprinivirus		Anguillid herpesvirus 1		Japanese Eel Herpesvirus		500138		FJ940765		membrane-protein-ORF64		99221		99949		Sense		242		726		0.8308		0.9783
	Alloherpesviridae				Cyprinivirus		Anguillid herpesvirus 1		Japanese Eel Herpesvirus		500138		FJ940765		membrane-protein-ORF65		100032		102248		A/sense		738		2214		0.9994		0.9822
	Alloherpesviridae				Cyprinivirus		Anguillid herpesvirus 1		Japanese Eel Herpesvirus		500138		FJ940765		membrane-protein-ORF66		102577		103752		Sense		391		1173		0.9274		0.8856
	Alloherpesviridae				Cyprinivirus		Anguillid herpesvirus 1		Japanese Eel Herpesvirus		500138		FJ940765		membrane-protein-ORF67		103995		108197		Sense		1400		4200		1.0235		0.9427
	Alloherpesviridae				Cyprinivirus		Anguillid herpesvirus 1		Japanese Eel Herpesvirus		500138		FJ940765		protein-ORF68		108320		109144		A/sense		274		822		0.9922		0.9951
	Alloherpesviridae				Cyprinivirus		Anguillid herpesvirus 1		Japanese Eel Herpesvirus		500138		FJ940765		protein-ORF69		109296		109733		A/sense		145		435		1.0736		0.9582
	Alloherpesviridae				Cyprinivirus		Anguillid herpesvirus 1		Japanese Eel Herpesvirus		500138		FJ940765		protein-ORF70		109811		110200		A/sense		129		387		1.0311		1.0094
	Alloherpesviridae				Cyprinivirus		Anguillid herpesvirus 1		Japanese Eel Herpesvirus		500138		FJ940765		membrane-protein-ORF71		110381		111734		A/sense		21		1191		0.9434		0.8981
	Alloherpesviridae				Cyprinivirus		Anguillid herpesvirus 1		Japanese Eel Herpesvirus		500138		FJ940765		protein-ORF73		112036		112473		A/sense		145		435		0.933		1.0095
	Alloherpesviridae				Cyprinivirus		Anguillid herpesvirus 1		Japanese Eel Herpesvirus		500138		FJ940765		protein-ORF74		112599		115274		A/sense		891		2673		0.9935		0.9725
	Alloherpesviridae				Cyprinivirus		Anguillid herpesvirus 1		Japanese Eel Herpesvirus		500138		FJ940765		thymidylate-synthase		115506		116411		Sense		301		903		1.0621		0.9767
	Alloherpesviridae				Cyprinivirus		Anguillid herpesvirus 1		Japanese Eel Herpesvirus		500138		FJ940765		protein-ORF76		116561		117418		A/sense		285		855		1.0607		1.0196
	Alloherpesviridae				Cyprinivirus		Anguillid herpesvirus 1		Japanese Eel Herpesvirus		500138		FJ940765		thymidylate-kinase		117607		118272		A/sense		221		663		0.994		0.9113
	Alloherpesviridae				Cyprinivirus		Anguillid herpesvirus 1		Japanese Eel Herpesvirus		500138		FJ940765		membrane-protein-ORF78		118273		118722		A/sense		149		447		1.2399		0.9286
	Alloherpesviridae				Cyprinivirus		Anguillid herpesvirus 1		Japanese Eel Herpesvirus		500138		FJ940765		deoxyguanosine-kinase-1		118872		119714		Sense		280		840		0.9923		0.9781
	Alloherpesviridae				Cyprinivirus		Anguillid herpesvirus 1		Japanese Eel Herpesvirus		500138		FJ940765		membrane-protein-ORF80		119797		121938		A/sense		713		2139		0.9747		0.9356
	Alloherpesviridae				Cyprinivirus		Anguillid herpesvirus 1		Japanese Eel Herpesvirus		500138		FJ940765		protein-ORF81		122108		123499		A/sense		463		1389		0.9368		0.9971
	Alloherpesviridae				Cyprinivirus		Anguillid herpesvirus 1		Japanese Eel Herpesvirus		500138		FJ940765		protein-Allo54		123459		125774		A/sense		771		2313		0.9507		0.873
	Alloherpesviridae				Cyprinivirus		Anguillid herpesvirus 1		Japanese Eel Herpesvirus		500138		FJ940765		protein-ORF83		125882		136060		Sense		3392		10176		1.0053		0.9182
	Alloherpesviridae				Cyprinivirus		Anguillid herpesvirus 1		Japanese Eel Herpesvirus		500138		FJ940765		protein-ORF84		136039		136548		Sense		169		507		0.8533		0.8373
	Alloherpesviridae				Cyprinivirus		Anguillid herpesvirus 1		Japanese Eel Herpesvirus		500138		FJ940765		protein-ORF85		136675		138168		A/sense		497		1491		0.9202		0.9551
	Alloherpesviridae				Cyprinivirus		Anguillid herpesvirus 1		Japanese Eel Herpesvirus		500138		FJ940765		protein-ORF86		138396		142490		Sense		1364		4092		0.9788		0.8953
	Alloherpesviridae				Cyprinivirus		Anguillid herpesvirus 1		Japanese Eel Herpesvirus		500138		FJ940765		protein-ORF87		142850		144976		Sense		708		2124		0.8595		0.9684
	Alloherpesviridae				Cyprinivirus		Anguillid herpesvirus 1		Japanese Eel Herpesvirus		500138		FJ940765		protein-ORF88		145447		147111		A/sense		554		1662		0.9431		0.953
	Alloherpesviridae				Cyprinivirus		Anguillid herpesvirus 1		Japanese Eel Herpesvirus		500138		FJ940765		protein-ORF89		147044		148648		A/sense		534		1602		0.9407		0.9813
	Alloherpesviridae				Cyprinivirus		Anguillid herpesvirus 1		Japanese Eel Herpesvirus		500138		FJ940765		nucleoside-diphosphate-kinase		148854		149465		A/sense		38		510		0.8023		0.9839
	Alloherpesviridae				Cyprinivirus		Anguillid herpesvirus 1		Japanese Eel Herpesvirus		500138		FJ940765		protein-ORF91		149527		152349		Sense		940		2820		0.9265		0.9322
	Alloherpesviridae				Cyprinivirus		Anguillid herpesvirus 1		Japanese Eel Herpesvirus		500138		FJ940765		protein-ORF92		152529		154280		Sense		583		1749		0.7796		0.8892
	Alloherpesviridae				Cyprinivirus		Anguillid herpesvirus 1		Japanese Eel Herpesvirus		500138		FJ940765		membrane-protein-ORF92A		154441		154894		Sense		80		321		0.7083		1.1731
	Alloherpesviridae				Cyprinivirus		Anguillid herpesvirus 1		Japanese Eel Herpesvirus		500138		FJ940765		protein-ORF92B		155073		155777		Sense		234		702		0.6614		0.8504
	Alloherpesviridae				Cyprinivirus		Anguillid herpesvirus 1		Japanese Eel Herpesvirus		500138		FJ940765		membrane-protein-ORF93		155869		156864		Sense		331		993		0.8454		0.9411
	Alloherpesviridae				Cyprinivirus		Anguillid herpesvirus 1		Japanese Eel Herpesvirus		500138		FJ940765		membrane-protein-ORF94		157083		158165		Sense		360		1080		0.8172		1.0324
	Alloherpesviridae				Cyprinivirus		Anguillid herpesvirus 1		Japanese Eel Herpesvirus		500138		FJ940765		membrane-protein-ORF95		158292		159419		A/sense		375		1125		0.8988		0.8713
	Alloherpesviridae				Cyprinivirus		Anguillid herpesvirus 1		Japanese Eel Herpesvirus		500138		FJ940765		ribonucleotide-reductase-subunit-2		159571		160557		A/sense		328		984		0.8587		0.9784
	Alloherpesviridae				Cyprinivirus		Anguillid herpesvirus 1		Japanese Eel Herpesvirus		500138		FJ940765		protein-ORF97		160727		162193		A/sense		488		1464		0.9931		0.9042
	Alloherpesviridae				Cyprinivirus		Anguillid herpesvirus 1		Japanese Eel Herpesvirus		500138		FJ940765		protein-Allo56		162484		167244		Sense		1586		4758		0.9563		0.9832
	Alloherpesviridae				Cyprinivirus		Anguillid herpesvirus 1		Japanese Eel Herpesvirus		500138		FJ940765		protein-ORF99		167404		168777		Sense		457		1371		1.012		0.8052
	Alloherpesviridae				Cyprinivirus		Anguillid herpesvirus 1		Japanese Eel Herpesvirus		500138		FJ940765		protein-Allo37		168856		173203		A/sense		76		2073		0.9223		0.8859
	Alloherpesviridae				Cyprinivirus		Anguillid herpesvirus 1		Japanese Eel Herpesvirus		500138		FJ940765		membrane-protein-ORF101		169960		171249		Sense		429		1287		1.1269		0.8491
	Alloherpesviridae				Cyprinivirus		Anguillid herpesvirus 1		Japanese Eel Herpesvirus		500138		FJ940765		membrane-protein-ORF102		172285		172944		Sense		219		657		1.1073		0.8517
	Alloherpesviridae				Cyprinivirus		Anguillid herpesvirus 1		Japanese Eel Herpesvirus		500138		FJ940765		protein-ORF103		173181		173819		Sense		212		636		1.0721		0.9518
	Alloherpesviridae				Cyprinivirus		Anguillid herpesvirus 1		Japanese Eel Herpesvirus		500138		FJ940765		major-capsid-protein		173824		177606		Sense		1260		3780		0.906		0.9607
	Alloherpesviridae				Cyprinivirus		Anguillid herpesvirus 1		Japanese Eel Herpesvirus		500138		FJ940765		protein-ORF105		177612		178283		Sense		223		669		1.0455		0.9326
	Alloherpesviridae				Cyprinivirus		Anguillid herpesvirus 1		Japanese Eel Herpesvirus		500138		FJ940765		protein-ORF106		178457		182755		A/sense		1432		4296		0.9102		0.9847
	Alloherpesviridae				Cyprinivirus		Anguillid herpesvirus 1		Japanese Eel Herpesvirus		500138		FJ940765		protein-ORF107		182991		187172		Sense		1393		4179		0.8979		0.8648
	Alloherpesviridae				Cyprinivirus		Anguillid herpesvirus 1		Japanese Eel Herpesvirus		500138		FJ940765		membrane-protein-ORF108		187364		190429		Sense		1021		3063		1.015		0.8978
	Alloherpesviridae				Cyprinivirus		Anguillid herpesvirus 1		Japanese Eel Herpesvirus		500138		FJ940765		membrane-protein-ORF109		190607		192958		Sense		783		2349		0.9671		0.9671
	Alloherpesviridae				Cyprinivirus		Anguillid herpesvirus 1		Japanese Eel Herpesvirus		500138		FJ940765		protein-ORF110		194161		197328		Sense		1055		3165		0.9449		0.904
	Alloherpesviridae				Cyprinivirus		Anguillid herpesvirus 1		Japanese Eel Herpesvirus		500138		FJ940765		protein-ORF111		197557		199533		Sense		658		1974		0.6583		0.9952
	Alloherpesviridae				Cyprinivirus		Anguillid herpesvirus 1		Japanese Eel Herpesvirus		500138		FJ940765		protein-ORF112		199686		200614		Sense		139		843		0.8821		0.9375
	Alloherpesviridae				Cyprinivirus		Anguillid herpesvirus 1		Japanese Eel Herpesvirus		500138		FJ940765		protein-ORF113		200530		202269		Sense		579		1737		0.9813		1.0022
	Alloherpesviridae				Cyprinivirus		Anguillid herpesvirus 1		Japanese Eel Herpesvirus		500138		FJ940765		protein-ORF114		202384		202926		A/sense		180		540		0.8282		0.8781
	Alloherpesviridae				Cyprinivirus		Anguillid herpesvirus 1		Japanese Eel Herpesvirus		500138		FJ940765		protein-ORF115		203040		203357		Sense		105		315		0.9171		0.8037
	Alloherpesviridae				Cyprinivirus		Anguillid herpesvirus 1		Japanese Eel Herpesvirus		500138		FJ940765		ribonucleotide-reductase-subunit-1		203509		206178		A/sense		889		2667		0.8442		0.9478
	Alloherpesviridae				Cyprinivirus		Anguillid herpesvirus 1		Japanese Eel Herpesvirus		500138		FJ940765		protein-ORF117		206415		206987		A/sense		190		570		0.9302		0.9968
	Alloherpesviridae				Cyprinivirus		Anguillid herpesvirus 1		Japanese Eel Herpesvirus		500138		FJ940765		protein-ORF118		207038		207613		A/sense		191		573		1.0553		1.0249
	Alloherpesviridae				Cyprinivirus		Anguillid herpesvirus 1		Japanese Eel Herpesvirus		500138		FJ940765		dihydrofolate-reductase		207622		208305		Sense		227		681		1.0759		0.973
	Alloherpesviridae				Cyprinivirus		Anguillid herpesvirus 1		Japanese Eel Herpesvirus		500138		FJ940765		protein-ORF120		208302		211445		Sense		1047		3141		0.916		0.9597
	Alloherpesviridae				Cyprinivirus		Anguillid herpesvirus 1		Japanese Eel Herpesvirus		500138		FJ940765		protein-ORF121		211751		212935		Sense		394		1182		1.0045		0.9895
	Alloherpesviridae				Cyprinivirus		Anguillid herpesvirus 1		Japanese Eel Herpesvirus		500138		FJ940765		protein-ORF122		213023		213580		Sense		185		555		0.8648		0.7853
	Alloherpesviridae				Cyprinivirus		Anguillid herpesvirus 1		Japanese Eel Herpesvirus		500138		FJ940765		deoxyguanosine-kinase-2		213730		214521		Sense		263		789		0.9578		0.7912
	Alloherpesviridae				Cyprinivirus		Anguillid herpesvirus 1		Japanese Eel Herpesvirus		500138		FJ940765		membrane-protein-ORF124		214736		215566		Sense		276		828		1.0268		1.0021
	Alloherpesviridae				Cyprinivirus		Anguillid herpesvirus 1		Japanese Eel Herpesvirus		500138		FJ940765		membrane-protein-ORF125		215815		219054		Sense		1079		3237		0.7584		0.9531
	Alloherpesviridae				Cyprinivirus		Anguillid herpesvirus 1		Japanese Eel Herpesvirus		500138		FJ940765		protein-ORF126		220270		220887		Sense		205		615		0.7174		0.866
	Alloherpesviridae				Cyprinivirus		Anguillid herpesvirus 1		Japanese Eel Herpesvirus		500138		FJ940765		protein-ORF127		221435		224489		A/sense		456		2823		0.7923		0.8829
	Alloherpesviridae				Cyprinivirus		Anguillid herpesvirus 1		Japanese Eel Herpesvirus		500138		FJ940765		protein-ORF130		224864		226888		A/sense		674		2022		0.6585		0.8763
	Alloherpesviridae				Cyprinivirus		Anguillid herpesvirus 1		Japanese Eel Herpesvirus		500138		FJ940765		protein-ORF131		227295		232679		A/sense		1380		5148		0.6514		0.957
	Alloherpesviridae				Cyprinivirus		Anguillid herpesvirus 1		Japanese Eel Herpesvirus		500138		FJ940765		protein-ORF134		233494		237390		Sense		712		3132		0.7096		0.9867
	Alloherpesviridae				Cyprinivirus		Anguillid herpesvirus 1		Japanese Eel Herpesvirus		500138		FJ940765		protein-ORF1		238685		242063		A/sense		343		2964		0.6762		0.9876
	Alloherpesviridae				Cyprinivirus		Anguillid herpesvirus 1		Japanese Eel Herpesvirus		500138		FJ940765		protein-ORF3		242825		243718		A/sense		297		891		0.7031		0.8727
	Alloherpesviridae				Cyprinivirus		Anguillid herpesvirus 1		Japanese Eel Herpesvirus		500138		FJ940765		protein-ORF4		244192		244953		A/sense		253		759		0.8189		0.8746
	Alloherpesviridae				Cyprinivirus		Anguillid herpesvirus 1		Japanese Eel Herpesvirus		500138		FJ940765		deoxyuridine-triphosphatase		245315		245821		A/sense		168		504		0.6998		0.7591
	Alloherpesviridae				Cyprinivirus		Anguillid herpesvirus 1		Japanese Eel Herpesvirus		500138		FJ940765		protein-ORF6A		246290		247918		Sense		436		1386		0.6898		0.8725
	Alloherpesviridae				Cyprinivirus		Cyprinid herpesvirus 1		Carp Pox Herpesvirus		NG-J1		JQ815363		protein-ORF1A		1902		2639		A/sense		245		735		0.3712		1.0395
	Alloherpesviridae				Cyprinivirus		Cyprinid herpesvirus 1		Carp Pox Herpesvirus		NG-J1		JQ815363		protein-ORF2		3621		5003		A/sense		460		1380		0.547		1.0285
	Alloherpesviridae				Cyprinivirus		Cyprinid herpesvirus 1		Carp Pox Herpesvirus		NG-J1		JQ815363		protein-ORF3		5452		7920		Sense		822		2466		0.5453		0.986
	Alloherpesviridae				Cyprinivirus		Cyprinid herpesvirus 1		Carp Pox Herpesvirus		NG-J1		JQ815363		protein-ORF5		8764		9737		Sense		215		882		0.5991		1.0671
	Alloherpesviridae				Cyprinivirus		Cyprinid herpesvirus 1		Carp Pox Herpesvirus		NG-J1		JQ815363		protein-ORF6		10502		13111		A/sense		382		2469		0.4868		0.9846
	Alloherpesviridae				Cyprinivirus		Cyprinid herpesvirus 1		Carp Pox Herpesvirus		NG-J1		JQ815363		protein-ORF8		26176		27168		A/sense		330		990		0.4696		0.9962
	Alloherpesviridae				Cyprinivirus		Cyprinid herpesvirus 1		Carp Pox Herpesvirus		NG-J1		JQ815363		protein-ORF10		34148		38234		Sense		1147		3954		0.6079		1.0494
	Alloherpesviridae				Cyprinivirus		Cyprinid herpesvirus 1		Carp Pox Herpesvirus		NG-J1		JQ815363		thymidylate-kinase		38549		39247		A/sense		232		696		0.564		0.94
	Alloherpesviridae				Cyprinivirus		Cyprinid herpesvirus 1		Carp Pox Herpesvirus		NG-J1		JQ815363		protein-ORF10B		39377		39775		A/sense		132		396		0.3533		1.0588
	Alloherpesviridae				Cyprinivirus		Cyprinid herpesvirus 1		Carp Pox Herpesvirus		NG-J1		JQ815363		protein-ORF17		39884		40780		A/sense		298		894		0.5552		0.967
	Alloherpesviridae				Cyprinivirus		Cyprinid herpesvirus 1		Carp Pox Herpesvirus		NG-J1		JQ815363		protein-ORF18		40938		42827		A/sense		629		1887		0.6318		1.0673
	Alloherpesviridae				Cyprinivirus		Cyprinid herpesvirus 1		Carp Pox Herpesvirus		NG-J1		JQ815363		deoxyguanosine-kinase		42854		43552		Sense		232		696		0.5376		0.9823
	Alloherpesviridae				Cyprinivirus		Cyprinid herpesvirus 1		Carp Pox Herpesvirus		NG-J1		JQ815363		membrane-protein-ORF25		43676		45763		A/sense		695		2085		0.6617		0.9522
	Alloherpesviridae				Cyprinivirus		Cyprinid herpesvirus 1		Carp Pox Herpesvirus		NG-J1		JQ815363		membrane-protein-ORF25A		45856		47694		A/sense		612		1836		0.7646		0.8236
	Alloherpesviridae				Cyprinivirus		Cyprinid herpesvirus 1		Carp Pox Herpesvirus		NG-J1		JQ815363		ribonucleotide-reductase-subunit-2		47782		48804		A/sense		340		1020		0.5651		1.0626
	Alloherpesviridae				Cyprinivirus		Cyprinid herpesvirus 1		Carp Pox Herpesvirus		NG-J1		JQ815363		protein-ORF22		48914		50503		A/sense		529		1587		0.6294		0.9994
	Alloherpesviridae				Cyprinivirus		Cyprinid herpesvirus 1		Carp Pox Herpesvirus		NG-J1		JQ815363		protein-ORF21		50473		51420		A/sense		315		945		0.7492		1.0095
	Alloherpesviridae				Cyprinivirus		Cyprinid herpesvirus 1		Carp Pox Herpesvirus		NG-J1		JQ815363		protein-ORF27A		51490		51726		A/sense		78		234		0.3156		1.1138
	Alloherpesviridae				Cyprinivirus		Cyprinid herpesvirus 1		Carp Pox Herpesvirus		NG-J1		JQ815363		protein-ORF28		51808		52917		A/sense		369		1107		0.5879		0.962
	Alloherpesviridae				Cyprinivirus		Cyprinid herpesvirus 1		Carp Pox Herpesvirus		NG-J1		JQ815363		protein-ORF28A		52984		53400		Sense		138		414		0.5307		0.957
	Alloherpesviridae				Cyprinivirus		Cyprinid herpesvirus 1		Carp Pox Herpesvirus		NG-J1		JQ815363		membrane-protein-ORF30		53746		54594		Sense		282		846		0.3915		1.0143
	Alloherpesviridae				Cyprinivirus		Cyprinid herpesvirus 1		Carp Pox Herpesvirus		NG-J1		JQ815363		protein-ORF31		54611		54979		A/sense		122		366		0.5885		0.9977
	Alloherpesviridae				Cyprinivirus		Cyprinid herpesvirus 1		Carp Pox Herpesvirus		NG-J1		JQ815363		protein-ORF32		55211		55780		Sense		189		567		0.7285		0.9565
	Alloherpesviridae				Cyprinivirus		Cyprinid herpesvirus 1		Carp Pox Herpesvirus		NG-J1		JQ815363		DNA-packaging-terminase-subunit-1		55787		79742		A/sense		253		2349		0.553		0.9995
	Alloherpesviridae				Cyprinivirus		Cyprinid herpesvirus 1		Carp Pox Herpesvirus		NG-J1		JQ815363		protein-ORF34		57212		57433		Sense		73		219		0.6906		0.9202
	Alloherpesviridae				Cyprinivirus		Cyprinid herpesvirus 1		Carp Pox Herpesvirus		NG-J1		JQ815363		protein-ORF35		57520		58104		Sense		194		582		0.6559		0.8929
	Alloherpesviridae				Cyprinivirus		Cyprinid herpesvirus 1		Carp Pox Herpesvirus		NG-J1		JQ815363		protein-ORF36		58094		58525		Sense		143		429		0.6322		0.9813
	Alloherpesviridae				Cyprinivirus		Cyprinid herpesvirus 1		Carp Pox Herpesvirus		NG-J1		JQ815363		protein-ORF37		58624		58989		A/sense		121		363		0.5845		0.9273
	Alloherpesviridae				Cyprinivirus		Cyprinid herpesvirus 1		Carp Pox Herpesvirus		NG-J1		JQ815363		protein-ORF41		59050		60366		A/sense		438		1314		0.4773		0.962
	Alloherpesviridae				Cyprinivirus		Cyprinid herpesvirus 1		Carp Pox Herpesvirus		NG-J1		JQ815363		protein-ORF42		60405		66584		A/sense		2059		6177		0.5358		0.9524
	Alloherpesviridae				Cyprinivirus		Cyprinid herpesvirus 1		Carp Pox Herpesvirus		NG-J1		JQ815363		protein-ORF43		66583		69771		Sense		1062		3186		0.6066		1.0207
	Alloherpesviridae				Cyprinivirus		Cyprinid herpesvirus 1		Carp Pox Herpesvirus		NG-J1		JQ815363		protein-ORF44		70346		70828		Sense		160		480		0.8797		0.7306
	Alloherpesviridae				Cyprinivirus		Cyprinid herpesvirus 1		Carp Pox Herpesvirus		NG-J1		JQ815363		protein-ORF45		70684		72459		Sense		591		1773		0.5969		0.9358
	Alloherpesviridae				Cyprinivirus		Cyprinid herpesvirus 1		Carp Pox Herpesvirus		NG-J1		JQ815363		putative-helicase-primase-primase-subunit		72416		74884		Sense		822		2466		0.568		0.9547
	Alloherpesviridae				Cyprinivirus		Cyprinid herpesvirus 1		Carp Pox Herpesvirus		NG-J1		JQ815363		protein-Allo64		74782		76509		Sense		575		1725		0.6051		1.0227
	Alloherpesviridae				Cyprinivirus		Cyprinid herpesvirus 1		Carp Pox Herpesvirus		NG-J1		JQ815363		protein-ORF48		76349		78718		Sense		789		2367		0.5515		0.9873
	Alloherpesviridae				Cyprinivirus		Cyprinid herpesvirus 1		Carp Pox Herpesvirus		NG-J1		JQ815363		protein-ORF49		79750		80430		Sense		226		678		0.6714		0.9339
	Alloherpesviridae				Cyprinivirus		Cyprinid herpesvirus 1		Carp Pox Herpesvirus		NG-J1		JQ815363		protein-ORF50		80427		81011		A/sense		194		582		0.7432		1.0623
	Alloherpesviridae				Cyprinivirus		Cyprinid herpesvirus 1		Carp Pox Herpesvirus		NG-J1		JQ815363		protein-ORF51		81004		85254		A/sense		1416		4248		0.5977		1.0041
	Alloherpesviridae				Cyprinivirus		Cyprinid herpesvirus 1		Carp Pox Herpesvirus		NG-J1		JQ815363		protein-ORF52		85441		86052		Sense		203		609		0.5269		0.8201
	Alloherpesviridae				Cyprinivirus		Cyprinid herpesvirus 1		Carp Pox Herpesvirus		NG-J1		JQ815363		protein-ORF53		86131		87828		A/sense		565		1695		0.5416		0.8295
	Alloherpesviridae				Cyprinivirus		Cyprinid herpesvirus 1		Carp Pox Herpesvirus		NG-J1		JQ815363		protein-ORF54		87866		89776		A/sense		636		1908		0.5946		0.914
	Alloherpesviridae				Cyprinivirus		Cyprinid herpesvirus 1		Carp Pox Herpesvirus		NG-J1		JQ815363		thymidine-kinase		89993		90538		Sense		181		543		0.4525		0.9382
	Alloherpesviridae				Cyprinivirus		Cyprinid herpesvirus 1		Carp Pox Herpesvirus		NG-J1		JQ815363		protein-ORF56		90923		92704		A/sense		593		1779		0.5587		0.9196
	Alloherpesviridae				Cyprinivirus		Cyprinid herpesvirus 1		Carp Pox Herpesvirus		NG-J1		JQ815363		protein-ORF57		92798		94159		Sense		453		1359		0.5573		0.9723
	Alloherpesviridae				Cyprinivirus		Cyprinid herpesvirus 1		Carp Pox Herpesvirus		NG-J1		JQ815363		protein-ORF59		94880		95194		A/sense		104		312		0.4249		0.8276
	Alloherpesviridae				Cyprinivirus		Cyprinid herpesvirus 1		Carp Pox Herpesvirus		NG-J1		JQ815363		protein-ORF60		95225		96745		A/sense		506		1518		0.6255		1.053
	Alloherpesviridae				Cyprinivirus		Cyprinid herpesvirus 1		Carp Pox Herpesvirus		NG-J1		JQ815363		protein-Allo54		96562		98844		A/sense		760		2280		0.6142		0.9931
	Alloherpesviridae				Cyprinivirus		Cyprinid herpesvirus 1		Carp Pox Herpesvirus		NG-J1		JQ815363		protein-ORF62		98856		109691		Sense		3611		10833		0.6403		0.9642
	Alloherpesviridae				Cyprinivirus		Cyprinid herpesvirus 1		Carp Pox Herpesvirus		NG-J1		JQ815363		membrane-protein-ORF65		109800		112496		A/sense		898		2694		0.5021		1.0036
	Alloherpesviridae				Cyprinivirus		Cyprinid herpesvirus 1		Carp Pox Herpesvirus		NG-J1		JQ815363		putative-capsid-triplex-subunit-1		112633		113838		A/sense		401		1203		0.6541		0.9817
	Alloherpesviridae				Cyprinivirus		Cyprinid herpesvirus 1		Carp Pox Herpesvirus		NG-J1		JQ815363		protein-ORF67		113780		114370		A/sense		196		588		0.9126		0.8693
	Alloherpesviridae				Cyprinivirus		Cyprinid herpesvirus 1		Carp Pox Herpesvirus		NG-J1		JQ815363		protein-ORF68		114372		118124		A/sense		1250		3750		0.6695		0.8917
	Alloherpesviridae				Cyprinivirus		Cyprinid herpesvirus 1		Carp Pox Herpesvirus		NG-J1		JQ815363		protein-ORF69		118091		119572		A/sense		493		1479		0.652		1.0341
	Alloherpesviridae				Cyprinivirus		Cyprinid herpesvirus 1		Carp Pox Herpesvirus		NG-J1		JQ815363		protein-ORF70		119594		120883		Sense		429		1287		0.7163		0.9836
	Alloherpesviridae				Cyprinivirus		Cyprinid herpesvirus 1		Carp Pox Herpesvirus		NG-J1		JQ815363		putative-helicase-primase-helicase-subunit		120957		122624		Sense		555		1665		0.6125		0.9942
	Alloherpesviridae				Cyprinivirus		Cyprinid herpesvirus 1		Carp Pox Herpesvirus		NG-J1		JQ815363		putative-capsid-triplex-subunit-2		122703		123806		Sense		367		1101		0.659		0.9978
	Alloherpesviridae				Cyprinivirus		Cyprinid herpesvirus 1		Carp Pox Herpesvirus		NG-J1		JQ815363		protein-ORF73		123881		124243		A/sense		120		360		0.6081		0.9403
	Alloherpesviridae				Cyprinivirus		Cyprinid herpesvirus 1		Carp Pox Herpesvirus		NG-J1		JQ815363		protein-ORF74		124189		124743		A/sense		184		552		0.55		1.0282
	Alloherpesviridae				Cyprinivirus		Cyprinid herpesvirus 1		Carp Pox Herpesvirus		NG-J1		JQ815363		protein-ORF75		124724		125428		Sense		234		702		0.6084		0.962
	Alloherpesviridae				Cyprinivirus		Cyprinid herpesvirus 1		Carp Pox Herpesvirus		NG-J1		JQ815363		protein-ORF76		125349		126131		A/sense		260		780		0.6099		0.9706
	Alloherpesviridae				Cyprinivirus		Cyprinid herpesvirus 1		Carp Pox Herpesvirus		NG-J1		JQ815363		protein-ORF77		126159		126962		Sense		267		801		0.7131		1.025
	Alloherpesviridae				Cyprinivirus		Cyprinid herpesvirus 1		Carp Pox Herpesvirus		NG-J1		JQ815363		putative-capsid-maturation-protease		126892		128940		Sense		682		2046		0.5761		1.0048
	Alloherpesviridae				Cyprinivirus		Cyprinid herpesvirus 1		Carp Pox Herpesvirus		NG-J1		JQ815363		DNA-polymerase-catalytic-subunit		129068		134170		Sense		1700		5100		0.5904		0.9614
	Alloherpesviridae				Cyprinivirus		Cyprinid herpesvirus 1		Carp Pox Herpesvirus		NG-J1		JQ815363		protein-Allo60		134043		135026		A/sense		327		981		0.5967		0.9073
	Alloherpesviridae				Cyprinivirus		Cyprinid herpesvirus 1		Carp Pox Herpesvirus		NG-J1		JQ815363		membrane-protein-ORF81		135048		135809		Sense		253		759		0.627		0.8799
	Alloherpesviridae				Cyprinivirus		Cyprinid herpesvirus 1		Carp Pox Herpesvirus		NG-J1		JQ815363		membrane-protein-ORF82		136031		136921		A/sense		296		888		0.6039		1.025
	Alloherpesviridae				Cyprinivirus		Cyprinid herpesvirus 1		Carp Pox Herpesvirus		NG-J1		JQ815363		membrane-protein-ORF83		136908		137558		A/sense		216		648		0.7388		1.0643
	Alloherpesviridae				Cyprinivirus		Cyprinid herpesvirus 1		Carp Pox Herpesvirus		NG-J1		JQ815363		protein-ORF84		137636		139675		A/sense		679		2037		0.5942		0.9328
	Alloherpesviridae				Cyprinivirus		Cyprinid herpesvirus 1		Carp Pox Herpesvirus		NG-J1		JQ815363		protein-ORF85		139659		140870		A/sense		403		1209		0.5337		0.9599
	Alloherpesviridae				Cyprinivirus		Cyprinid herpesvirus 1		Carp Pox Herpesvirus		NG-J1		JQ815363		protein-ORF86		140831		141337		A/sense		168		504		0.9012		0.9421
	Alloherpesviridae				Cyprinivirus		Cyprinid herpesvirus 1		Carp Pox Herpesvirus		NG-J1		JQ815363		protein-ORF87		141255		144638		A/sense		417		3276		0.6332		0.9337
	Alloherpesviridae				Cyprinivirus		Cyprinid herpesvirus 1		Carp Pox Herpesvirus		NG-J1		JQ815363		protein-ORF88		144667		147306		Sense		879		2637		0.523		1.0789
	Alloherpesviridae				Cyprinivirus		Cyprinid herpesvirus 1		Carp Pox Herpesvirus		NG-J1		JQ815363		protein-ORF89		147392		148291		Sense		299		897		0.3834		1.0657
	Alloherpesviridae				Cyprinivirus		Cyprinid herpesvirus 1		Carp Pox Herpesvirus		NG-J1		JQ815363		protein-Allo37		148392		150608		A/sense		738		2214		0.6088		1.0037
	Alloherpesviridae				Cyprinivirus		Cyprinid herpesvirus 1		Carp Pox Herpesvirus		NG-J1		JQ815363		protein-ORF91		150615		151289		Sense		224		672		0.8156		1.031
	Alloherpesviridae				Cyprinivirus		Cyprinid herpesvirus 1		Carp Pox Herpesvirus		NG-J1		JQ815363		major-capsid-protein		151314		155123		Sense		1269		3807		0.61		0.9763
	Alloherpesviridae				Cyprinivirus		Cyprinid herpesvirus 1		Carp Pox Herpesvirus		NG-J1		JQ815363		protein-ORF93		155175		155837		Sense		220		660		0.5385		0.9062
	Alloherpesviridae				Cyprinivirus		Cyprinid herpesvirus 1		Carp Pox Herpesvirus		NG-J1		JQ815363		protein-ORF94		155850		156905		A/sense		351		1053		0.6495		1.0212
	Alloherpesviridae				Cyprinivirus		Cyprinid herpesvirus 1		Carp Pox Herpesvirus		NG-J1		JQ815363		protein-ORF95		156886		157494		A/sense		202		606		0.621		0.9376
	Alloherpesviridae				Cyprinivirus		Cyprinid herpesvirus 1		Carp Pox Herpesvirus		NG-J1		JQ815363		protein-ORF96		157506		159923		A/sense		805		2415		0.5686		0.9349
	Alloherpesviridae				Cyprinivirus		Cyprinid herpesvirus 1		Carp Pox Herpesvirus		NG-J1		JQ815363		protein-ORF97		159956		163001		A/sense		218		2955		0.6075		0.9952
	Alloherpesviridae				Cyprinivirus		Cyprinid herpesvirus 1		Carp Pox Herpesvirus		NG-J1		JQ815363		uracil-DNA-glycosylase		163000		163881		Sense		293		879		0.7048		0.9876
	Alloherpesviridae				Cyprinivirus		Cyprinid herpesvirus 1		Carp Pox Herpesvirus		NG-J1		JQ815363		membrane-protein-Allo46		163974		168368		Sense		1464		4392		0.6207		0.9887
	Alloherpesviridae				Cyprinivirus		Cyprinid herpesvirus 1		Carp Pox Herpesvirus		NG-J1		JQ815363		protein-ORF100		168448		169605		A/sense		385		1155		0.6211		1.0013
	Alloherpesviridae				Cyprinivirus		Cyprinid herpesvirus 1		Carp Pox Herpesvirus		NG-J1		JQ815363		protein-ORF101		169871		170770		Sense		299		897		0.4898		1.0054
	Alloherpesviridae				Cyprinivirus		Cyprinid herpesvirus 1		Carp Pox Herpesvirus		NG-J1		JQ815363		protein-ORF102		170794		172281		A/sense		495		1485		0.5965		0.8814
	Alloherpesviridae				Cyprinivirus		Cyprinid herpesvirus 1		Carp Pox Herpesvirus		NG-J1		JQ815363		protein-ORF103		172061		173926		Sense		621		1863		0.6063		0.9728
	Alloherpesviridae				Cyprinivirus		Cyprinid herpesvirus 1		Carp Pox Herpesvirus		NG-J1		JQ815363		protein-ORF104		173247		175073		Sense		608		1824		0.6949		0.9726
	Alloherpesviridae				Cyprinivirus		Cyprinid herpesvirus 1		Carp Pox Herpesvirus		NG-J1		JQ815363		protein-ORF106		175196		175390		Sense		64		192		0.8633		0.9974
	Alloherpesviridae				Cyprinivirus		Cyprinid herpesvirus 1		Carp Pox Herpesvirus		NG-J1		JQ815363		protein-Allo56		175605		180329		Sense		1574		4722		0.6208		0.9968
	Alloherpesviridae				Cyprinivirus		Cyprinid herpesvirus 1		Carp Pox Herpesvirus		NG-J1		JQ815363		protein-ORF108		180440		180778		Sense		112		336		0.6569		0.9531
	Alloherpesviridae				Cyprinivirus		Cyprinid herpesvirus 1		Carp Pox Herpesvirus		NG-J1		JQ815363		protein-ORF109		180876		181649		A/sense		257		771		0.6453		0.9345
	Alloherpesviridae				Cyprinivirus		Cyprinid herpesvirus 1		Carp Pox Herpesvirus		NG-J1		JQ815363		protein-ORF111		181793		183070		Sense		425		1275		0.7312		0.9806
	Alloherpesviridae				Cyprinivirus		Cyprinid herpesvirus 1		Carp Pox Herpesvirus		NG-J1		JQ815363		protein-ORF112		183080		183457		Sense		125		375		0.6059		0.9899
	Alloherpesviridae				Cyprinivirus		Cyprinid herpesvirus 1		Carp Pox Herpesvirus		NG-J1		JQ815363		protein-ORF113		183508		184257		Sense		249		747		0.5747		0.8807
	Alloherpesviridae				Cyprinivirus		Cyprinid herpesvirus 1		Carp Pox Herpesvirus		NG-J1		JQ815363		protein-ORF127		184376		184954		A/sense		192		576		0.6506		0.8708
	Alloherpesviridae				Cyprinivirus		Cyprinid herpesvirus 1		Carp Pox Herpesvirus		NG-J1		JQ815363		membrane-protein-ORF126		185012		185617		A/sense		201		603		0.5572		0.956
	Alloherpesviridae				Cyprinivirus		Cyprinid herpesvirus 1		Carp Pox Herpesvirus		NG-J1		JQ815363		membrane-protein-ORF124		185762		186625		A/sense		287		861		0.6336		1.0271
	Alloherpesviridae				Cyprinivirus		Cyprinid herpesvirus 1		Carp Pox Herpesvirus		NG-J1		JQ815363		deoxyuridine-triphosphatase		186737		187261		A/sense		174		522		0.5961		1.0493
	Alloherpesviridae				Cyprinivirus		Cyprinid herpesvirus 1		Carp Pox Herpesvirus		NG-J1		JQ815363		protein-ORF121		187459		188082		A/sense		207		621		0.5311		0.9977
	Alloherpesviridae				Cyprinivirus		Cyprinid herpesvirus 1		Carp Pox Herpesvirus		NG-J1		JQ815363		protein-ORF120		188286		188987		A/sense		233		699		0.5547		1.0128
	Alloherpesviridae				Cyprinivirus		Cyprinid herpesvirus 1		Carp Pox Herpesvirus		NG-J1		JQ815363		membrane-protein-ORF115		189204		192422		A/sense		1072		3216		0.5896		0.8872
	Alloherpesviridae				Cyprinivirus		Cyprinid herpesvirus 1		Carp Pox Herpesvirus		NG-J1		JQ815363		membrane-protein-ORF114		192411		193322		Sense		303		909		0.5384		0.9729
	Alloherpesviridae				Cyprinivirus		Cyprinid herpesvirus 1		Carp Pox Herpesvirus		NG-J1		JQ815363		protein-ORF128		193415		194668		A/sense		417		1251		0.6041		1.0348
	Alloherpesviridae				Cyprinivirus		Cyprinid herpesvirus 1		Carp Pox Herpesvirus		NG-J1		JQ815363		protein-ORF129		194775		195359		A/sense		194		582		0.4074		0.9156
	Alloherpesviridae				Cyprinivirus		Cyprinid herpesvirus 1		Carp Pox Herpesvirus		NG-J1		JQ815363		protein-ORF129A		195565		197812		A/sense		253		1827		0.8863		0.8841
	Alloherpesviridae				Cyprinivirus		Cyprinid herpesvirus 1		Carp Pox Herpesvirus		NG-J1		JQ815363		protein-ORF130		197996		199132		A/sense		378		1134		0.5663		1.0372
	Alloherpesviridae				Cyprinivirus		Cyprinid herpesvirus 1		Carp Pox Herpesvirus		NG-J1		JQ815363		membrane-protein-ORF131		199289		200233		A/sense		314		942		0.723		1.016
	Alloherpesviridae				Cyprinivirus		Cyprinid herpesvirus 1		Carp Pox Herpesvirus		NG-J1		JQ815363		membrane-protein-ORF132		200324		201025		A/sense		233		699		0.6222		0.9281
	Alloherpesviridae				Cyprinivirus		Cyprinid herpesvirus 1		Carp Pox Herpesvirus		NG-J1		JQ815363		protein-ORF133		201519		202916		Sense		465		1395		0.6114		1.0355
	Alloherpesviridae				Cyprinivirus		Cyprinid herpesvirus 1		Carp Pox Herpesvirus		NG-J1		JQ815363		protein-ORF135		203035		204051		Sense		338		1014		0.6503		1.0419
	Alloherpesviridae				Cyprinivirus		Cyprinid herpesvirus 1		Carp Pox Herpesvirus		NG-J1		JQ815363		membrane-protein-ORF136		204144		205136		Sense		330		990		0.4782		0.9925
	Alloherpesviridae				Cyprinivirus		Cyprinid herpesvirus 1		Carp Pox Herpesvirus		NG-J1		JQ815363		protein-ORF136A		205352		205768		A/sense		138		414		0.7034		0.8811
	Alloherpesviridae				Cyprinivirus		Cyprinid herpesvirus 1		Carp Pox Herpesvirus		NG-J1		JQ815363		protein-ORF136B		206430		207107		Sense		225		675		1.0786		0.9952
	Alloherpesviridae				Cyprinivirus		Cyprinid herpesvirus 1		Carp Pox Herpesvirus		NG-J1		JQ815363		ribonucleotide-reductase-subunit-1		212438		214834		A/sense		798		2394		0.5617		1.0151
	Alloherpesviridae				Cyprinivirus		Cyprinid herpesvirus 1		Carp Pox Herpesvirus		NG-J1		JQ815363		protein-ORF142		214920		215186		A/sense		88		264		0.6557		0.9047
	Alloherpesviridae				Cyprinivirus		Cyprinid herpesvirus 1		Carp Pox Herpesvirus		NG-J1		JQ815363		protein-ORF143		215340		215984		A/sense		214		642		0.5751		0.9311
	Alloherpesviridae				Cyprinivirus		Cyprinid herpesvirus 1		Carp Pox Herpesvirus		NG-J1		JQ815363		protein-ORF144		216059		216715		A/sense		218		654		0.583		0.9443
	Alloherpesviridae				Cyprinivirus		Cyprinid herpesvirus 1		Carp Pox Herpesvirus		NG-J1		JQ815363		protein-ORF145		216832		219183		A/sense		783		2349		0.533		0.8973
	Alloherpesviridae				Cyprinivirus		Cyprinid herpesvirus 1		Carp Pox Herpesvirus		NG-J1		JQ815363		membrane-protein-ORF146		219403		220227		A/sense		274		822		0.6779		0.8995
	Alloherpesviridae				Cyprinivirus		Cyprinid herpesvirus 1		Carp Pox Herpesvirus		NG-J1		JQ815363		protein-ORF147		220308		221084		A/sense		258		774		0.6237		1.108
	Alloherpesviridae				Cyprinivirus		Cyprinid herpesvirus 1		Carp Pox Herpesvirus		NG-J1		JQ815363		membrane-protein-ORF147A		221302		223035		A/sense		577		1731		0.6377		0.9635
	Alloherpesviridae				Cyprinivirus		Cyprinid herpesvirus 1		Carp Pox Herpesvirus		NG-J1		JQ815363		membrane-protein-ORF147B		223506		224753		Sense		415		1245		0.4204		1.0738
	Alloherpesviridae				Cyprinivirus		Cyprinid herpesvirus 1		Carp Pox Herpesvirus		NG-J1		JQ815363		protein-ORF147D		225082		225396		Sense		104		312		0.5985		1.1503
	Alloherpesviridae				Cyprinivirus		Cyprinid herpesvirus 1		Carp Pox Herpesvirus		NG-J1		JQ815363		protein-ORF147E		225380		225769		Sense		129		387		0.6225		1.146
	Alloherpesviridae				Cyprinivirus		Cyprinid herpesvirus 1		Carp Pox Herpesvirus		NG-J1		JQ815363		protein-ORF150		225766		227127		Sense		453		1359		0.7669		1.0643
	Alloherpesviridae				Cyprinivirus		Cyprinid herpesvirus 1		Carp Pox Herpesvirus		NG-J1		JQ815363		protein-ORF150A		227269		229014		Sense		581		1743		0.582		0.9525
	Alloherpesviridae				Cyprinivirus		Cyprinid herpesvirus 1		Carp Pox Herpesvirus		NG-J1		JQ815363		protein-ORF150B		229140		230762		Sense		540		1620		0.6207		0.9209
	Alloherpesviridae				Cyprinivirus		Cyprinid herpesvirus 1		Carp Pox Herpesvirus		NG-J1		JQ815363		membrane-protein-ORF150C		230890		231414		Sense		174		522		0.6161		1.0902
	Alloherpesviridae				Cyprinivirus		Cyprinid herpesvirus 1		Carp Pox Herpesvirus		NG-J1		JQ815363		protein-ORF150D		231914		232375		Sense		153		459		0.6121		0.6564
	Alloherpesviridae				Cyprinivirus		Cyprinid herpesvirus 1		Carp Pox Herpesvirus		NG-J1		JQ815363		protein-ORF151		233406		234071		Sense		221		663		0.5532		0.9902
	Alloherpesviridae				Cyprinivirus		Cyprinid herpesvirus 1		Carp Pox Herpesvirus		NG-J1		JQ815363		protein-ORF151B		238642		239001		A/sense		119		357		0.7586		1.006
	Alloherpesviridae				Cyprinivirus		Cyprinid herpesvirus 1		Carp Pox Herpesvirus		NG-J1		JQ815363		protein-ORF151C		240411		241061		A/sense		216		648		1.0555		1.0606
	Alloherpesviridae				Cyprinivirus		Cyprinid herpesvirus 1		Carp Pox Herpesvirus		NG-J1		JQ815363		protein-ORF151D		241378		241644		A/sense		88		264		0.9498		0.9057
	Alloherpesviridae				Cyprinivirus		Cyprinid herpesvirus 1		Carp Pox Herpesvirus		NG-J1		JQ815363		protein-ORF155		251412		255479		A/sense		1175		3858		0.4041		1.006
	Alloherpesviridae				Cyprinivirus		Cyprinid herpesvirus 1		Carp Pox Herpesvirus		NG-J1		JQ815363		protein-ORF156		256156		257529		A/sense		457		1371		0.3463		1.0664
	Alloherpesviridae				Cyprinivirus		Cyprinid herpesvirus 1		Carp Pox Herpesvirus		NG-J1		JQ815363		protein-ORF1A		259866		260603		A/sense		245		735		0.3712		1.0395
	Alloherpesviridae				Cyprinivirus		Cyprinid herpesvirus 1		Carp Pox Herpesvirus		NG-J1		JQ815363		protein-ORF2		261585		262967		A/sense		460		1380		0.547		1.0285
	Alloherpesviridae				Cyprinivirus		Cyprinid herpesvirus 1		Carp Pox Herpesvirus		NG-J1		JQ815363		protein-ORF3		263416		265884		Sense		822		2466		0.5453		0.986
	Alloherpesviridae				Cyprinivirus		Cyprinid herpesvirus 1		Carp Pox Herpesvirus		NG-J1		JQ815363		protein-ORF5		266728		267701		Sense		215		882		0.5991		1.0671
	Alloherpesviridae				Cyprinivirus		Cyprinid herpesvirus 1		Carp Pox Herpesvirus		NG-J1		JQ815363		protein-ORF6		268466		271075		A/sense		382		2469		0.4868		0.9846
	Alloherpesviridae				Cyprinivirus		Cyprinid herpesvirus 1		Carp Pox Herpesvirus		NG-J1		JQ815363		protein-ORF8		284140		285132		A/sense		330		990		0.4696		0.9962
	Alloherpesviridae				Cyprinivirus		Cyprinid herpesvirus 2		Goldfish Hematopoietic Necrosis Virus		ST-J1		JQ815364		protein-ORF5		687		1880		Sense		154		1107		0.5622		1.0371
	Alloherpesviridae				Cyprinivirus		Cyprinid herpesvirus 2		Goldfish Hematopoietic Necrosis Virus		ST-J1		JQ815364		protein-ORF6		3160		6698		A/sense		99		3042		0.4336		1.1043
	Alloherpesviridae				Cyprinivirus		Cyprinid herpesvirus 2		Goldfish Hematopoietic Necrosis Virus		ST-J1		JQ815364		protein-ORF7		7879		10149		A/sense		756		2268		0.3512		1.1088
	Alloherpesviridae				Cyprinivirus		Cyprinid herpesvirus 2		Goldfish Hematopoietic Necrosis Virus		ST-J1		JQ815364		protein-ORF8		10931		11987		A/sense		85		939		0.6028		0.9373
	Alloherpesviridae				Cyprinivirus		Cyprinid herpesvirus 2		Goldfish Hematopoietic Necrosis Virus		ST-J1		JQ815364		protein-ORF10		15645		20692		Sense		1176		4041		0.9191		0.8759
	Alloherpesviridae				Cyprinivirus		Cyprinid herpesvirus 2		Goldfish Hematopoietic Necrosis Virus		ST-J1		JQ815364		protein-ORF10A		16390		17055		A/sense		221		663		0.8068		1.0322
	Alloherpesviridae				Cyprinivirus		Cyprinid herpesvirus 2		Goldfish Hematopoietic Necrosis Virus		ST-J1		JQ815364		protein-ORF20		20817		21893		A/sense		358		1074		0.9597		0.8238
	Alloherpesviridae				Cyprinivirus		Cyprinid herpesvirus 2		Goldfish Hematopoietic Necrosis Virus		ST-J1		JQ815364		protein-ORF21		21988		22854		Sense		288		864		1.0333		0.9133
	Alloherpesviridae				Cyprinivirus		Cyprinid herpesvirus 2		Goldfish Hematopoietic Necrosis Virus		ST-J1		JQ815364		protein-ORF22		22818		25127		Sense		769		2307		0.9522		0.9096
	Alloherpesviridae				Cyprinivirus		Cyprinid herpesvirus 2		Goldfish Hematopoietic Necrosis Virus		ST-J1		JQ815364		ribonucleotide-reductase-subunit-2		25372		26385		Sense		337		1011		0.7208		1.1036
	Alloherpesviridae				Cyprinivirus		Cyprinid herpesvirus 2		Goldfish Hematopoietic Necrosis Virus		ST-J1		JQ815364		protein-ORF24		26612		28369		Sense		585		1755		0.8704		0.9275
	Alloherpesviridae				Cyprinivirus		Cyprinid herpesvirus 2		Goldfish Hematopoietic Necrosis Virus		ST-J1		JQ815364		membrane-protein-ORF25		28511		30331		Sense		606		1818		0.9823		0.8843
	Alloherpesviridae				Cyprinivirus		Cyprinid herpesvirus 2		Goldfish Hematopoietic Necrosis Virus		ST-J1		JQ815364		truncated-membrane-protein-ORF25B		30448		31584		Sense		378		1134		1.1198		0.7969
	Alloherpesviridae				Cyprinivirus		Cyprinid herpesvirus 2		Goldfish Hematopoietic Necrosis Virus		ST-J1		JQ815364		membrane-protein-ORF25C		33158		35008		Sense		616		1848		0.9665		0.8528
	Alloherpesviridae				Cyprinivirus		Cyprinid herpesvirus 2		Goldfish Hematopoietic Necrosis Virus		ST-J1		JQ815364		membrane-protein-ORF25D		36035		38434		Sense		799		2397		0.8991		1.0008
	Alloherpesviridae				Cyprinivirus		Cyprinid herpesvirus 2		Goldfish Hematopoietic Necrosis Virus		ST-J1		JQ815364		membrane-protein-ORF16		38544		39593		A/sense		349		1047		0.7253		1.0619
	Alloherpesviridae				Cyprinivirus		Cyprinid herpesvirus 2		Goldfish Hematopoietic Necrosis Virus		ST-J1		JQ815364		protein-ORF17		39717		41516		A/sense		599		1797		1.0301		0.9603
	Alloherpesviridae				Cyprinivirus		Cyprinid herpesvirus 2		Goldfish Hematopoietic Necrosis Virus		ST-J1		JQ815364		protein-ORF18		41652		43722		A/sense		323		1980		0.9589		0.9286
	Alloherpesviridae				Cyprinivirus		Cyprinid herpesvirus 2		Goldfish Hematopoietic Necrosis Virus		ST-J1		JQ815364		deoxyguanosine-kinase		43835		44548		Sense		237		711		0.8304		0.936
	Alloherpesviridae				Cyprinivirus		Cyprinid herpesvirus 2		Goldfish Hematopoietic Necrosis Virus		ST-J1		JQ815364		protein-ORF28		44756		45922		A/sense		388		1164		0.8899		0.7591
	Alloherpesviridae				Cyprinivirus		Cyprinid herpesvirus 2		Goldfish Hematopoietic Necrosis Virus		ST-J1		JQ815364		protein-ORF28A		46105		46533		Sense		142		426		1.2174		0.7952
	Alloherpesviridae				Cyprinivirus		Cyprinid herpesvirus 2		Goldfish Hematopoietic Necrosis Virus		ST-J1		JQ815364		membrane-protein-ORF30		46970		47911		Sense		313		939		0.5911		1.0913
	Alloherpesviridae				Cyprinivirus		Cyprinid herpesvirus 2		Goldfish Hematopoietic Necrosis Virus		ST-J1		JQ815364		protein-ORF31		47919		48287		A/sense		122		366		0.7805		0.8395
	Alloherpesviridae				Cyprinivirus		Cyprinid herpesvirus 2		Goldfish Hematopoietic Necrosis Virus		ST-J1		JQ815364		protein-ORF32		48465		49049		Sense		194		582		0.9854		0.9861
	Alloherpesviridae				Cyprinivirus		Cyprinid herpesvirus 2		Goldfish Hematopoietic Necrosis Virus		ST-J1		JQ815364		DNA-packaging-terminase-subunit-1		49180		76093		A/sense		151		2361		0.8867		0.8597
	Alloherpesviridae				Cyprinivirus		Cyprinid herpesvirus 2		Goldfish Hematopoietic Necrosis Virus		ST-J1		JQ815364		protein-ORF34		50617		50877		Sense		86		258		0.7617		0.9847
	Alloherpesviridae				Cyprinivirus		Cyprinid herpesvirus 2		Goldfish Hematopoietic Necrosis Virus		ST-J1		JQ815364		protein-ORF35		50996		51766		Sense		256		768		0.9779		1.0326
	Alloherpesviridae				Cyprinivirus		Cyprinid herpesvirus 2		Goldfish Hematopoietic Necrosis Virus		ST-J1		JQ815364		protein-ORF36		51759		52196		Sense		145		435		0.8922		0.9145
	Alloherpesviridae				Cyprinivirus		Cyprinid herpesvirus 2		Goldfish Hematopoietic Necrosis Virus		ST-J1		JQ815364		protein-ORF37		52271		52747		A/sense		158		474		0.7701		0.999
	Alloherpesviridae				Cyprinivirus		Cyprinid herpesvirus 2		Goldfish Hematopoietic Necrosis Virus		ST-J1		JQ815364		protein-ORF41		52740		54131		A/sense		463		1389		0.9533		0.9269
	Alloherpesviridae				Cyprinivirus		Cyprinid herpesvirus 2		Goldfish Hematopoietic Necrosis Virus		ST-J1		JQ815364		protein-ORF42		54177		60493		A/sense		1305		6222		0.9345		0.8909
	Alloherpesviridae				Cyprinivirus		Cyprinid herpesvirus 2		Goldfish Hematopoietic Necrosis Virus		ST-J1		JQ815364		protein-ORF43		60501		64211		Sense		1236		3708		0.9519		0.9327
	Alloherpesviridae				Cyprinivirus		Cyprinid herpesvirus 2		Goldfish Hematopoietic Necrosis Virus		ST-J1		JQ815364		protein-ORF44		65639		66283		Sense		214		642		1.0702		0.7828
	Alloherpesviridae				Cyprinivirus		Cyprinid herpesvirus 2		Goldfish Hematopoietic Necrosis Virus		ST-J1		JQ815364		protein-ORF45		66313		68058		Sense		581		1743		1.0323		0.9448
	Alloherpesviridae				Cyprinivirus		Cyprinid herpesvirus 2		Goldfish Hematopoietic Necrosis Virus		ST-J1		JQ815364		putative-helicase-primase-primase-subunit		68015		70651		Sense		878		2634		0.9051		0.9176
	Alloherpesviridae				Cyprinivirus		Cyprinid herpesvirus 2		Goldfish Hematopoietic Necrosis Virus		ST-J1		JQ815364		protein-Allo64		70552		72462		Sense		636		1908		0.8702		0.9411
	Alloherpesviridae				Cyprinivirus		Cyprinid herpesvirus 2		Goldfish Hematopoietic Necrosis Virus		ST-J1		JQ815364		protein-ORF48		72164		74686		Sense		840		2520		0.91		0.924
	Alloherpesviridae				Cyprinivirus		Cyprinid herpesvirus 2		Goldfish Hematopoietic Necrosis Virus		ST-J1		JQ815364		protein-ORF49		76092		76805		Sense		237		711		1.0442		0.8214
	Alloherpesviridae				Cyprinivirus		Cyprinid herpesvirus 2		Goldfish Hematopoietic Necrosis Virus		ST-J1		JQ815364		protein-ORF50		76795		77454		A/sense		219		657		0.8958		0.8977
	Alloherpesviridae				Cyprinivirus		Cyprinid herpesvirus 2		Goldfish Hematopoietic Necrosis Virus		ST-J1		JQ815364		protein-ORF51		77500		82192		A/sense		712		4605		0.9123		0.9313
	Alloherpesviridae				Cyprinivirus		Cyprinid herpesvirus 2		Goldfish Hematopoietic Necrosis Virus		ST-J1		JQ815364		protein-ORF52		82445		82942		Sense		165		495		0.7426		0.9854
	Alloherpesviridae				Cyprinivirus		Cyprinid herpesvirus 2		Goldfish Hematopoietic Necrosis Virus		ST-J1		JQ815364		protein-ORF53		83081		84562		A/sense		493		1479		0.9842		0.9156
	Alloherpesviridae				Cyprinivirus		Cyprinid herpesvirus 2		Goldfish Hematopoietic Necrosis Virus		ST-J1		JQ815364		protein-ORF54		84669		86709		A/sense		308		1950		0.905		0.9088
	Alloherpesviridae				Cyprinivirus		Cyprinid herpesvirus 2		Goldfish Hematopoietic Necrosis Virus		ST-J1		JQ815364		thymidine-kinase		87283		87927		Sense		214		642		0.7185		0.8855
	Alloherpesviridae				Cyprinivirus		Cyprinid herpesvirus 2		Goldfish Hematopoietic Necrosis Virus		ST-J1		JQ815364		protein-ORF56		88677		90815		A/sense		712		2136		0.7919		0.9007
	Alloherpesviridae				Cyprinivirus		Cyprinid herpesvirus 2		Goldfish Hematopoietic Necrosis Virus		ST-J1		JQ815364		protein-ORF57		90950		92686		Sense		578		1734		0.9831		0.9353
	Alloherpesviridae				Cyprinivirus		Cyprinid herpesvirus 2		Goldfish Hematopoietic Necrosis Virus		ST-J1		JQ815364		protein-ORF59		93859		94203		A/sense		114		342		0.8698		0.9
	Alloherpesviridae				Cyprinivirus		Cyprinid herpesvirus 2		Goldfish Hematopoietic Necrosis Virus		ST-J1		JQ815364		protein-ORF60		94211		95812		A/sense		533		1599		0.8398		0.9209
	Alloherpesviridae				Cyprinivirus		Cyprinid herpesvirus 2		Goldfish Hematopoietic Necrosis Virus		ST-J1		JQ815364		protein-Allo54		95656		98088		A/sense		810		2430		0.9982		0.9014
	Alloherpesviridae				Cyprinivirus		Cyprinid herpesvirus 2		Goldfish Hematopoietic Necrosis Virus		ST-J1		JQ815364		protein-ORF62		98087		110509		Sense		644		12339		0.9932		0.9025
	Alloherpesviridae				Cyprinivirus		Cyprinid herpesvirus 2		Goldfish Hematopoietic Necrosis Virus		ST-J1		JQ815364		protein-ORF63		110646		111710		Sense		354		1062		1.1157		0.85
	Alloherpesviridae				Cyprinivirus		Cyprinid herpesvirus 2		Goldfish Hematopoietic Necrosis Virus		ST-J1		JQ815364		membrane-protein-ORF64		111841		114012		Sense		723		2169		0.5419		0.9711
	Alloherpesviridae				Cyprinivirus		Cyprinid herpesvirus 2		Goldfish Hematopoietic Necrosis Virus		ST-J1		JQ815364		putative-capsid-triplex-subunit-1		114193		115392		A/sense		399		1197		0.8081		0.8343
	Alloherpesviridae				Cyprinivirus		Cyprinid herpesvirus 2		Goldfish Hematopoietic Necrosis Virus		ST-J1		JQ815364		protein-ORF67		115340		116059		A/sense		239		717		1.12		1.0034
	Alloherpesviridae				Cyprinivirus		Cyprinid herpesvirus 2		Goldfish Hematopoietic Necrosis Virus		ST-J1		JQ815364		protein-ORF68		116071		122151		A/sense		2026		6078		1.0303		0.8927
	Alloherpesviridae				Cyprinivirus		Cyprinid herpesvirus 2		Goldfish Hematopoietic Necrosis Virus		ST-J1		JQ815364		protein-ORF69		122123		123630		A/sense		204		1428		0.9569		0.8761
	Alloherpesviridae				Cyprinivirus		Cyprinid herpesvirus 2		Goldfish Hematopoietic Necrosis Virus		ST-J1		JQ815364		protein-ORF70		123654		125003		Sense		88		1254		0.9737		0.8541
	Alloherpesviridae				Cyprinivirus		Cyprinid herpesvirus 2		Goldfish Hematopoietic Necrosis Virus		ST-J1		JQ815364		putative-helicase-primase-helicase-subunit		125096		127099		Sense		667		2001		0.9069		0.8033
	Alloherpesviridae				Cyprinivirus		Cyprinid herpesvirus 2		Goldfish Hematopoietic Necrosis Virus		ST-J1		JQ815364		putative-capsid-triplex-subunit-2		127202		128314		Sense		370		1110		0.9149		0.9464
	Alloherpesviridae				Cyprinivirus		Cyprinid herpesvirus 2		Goldfish Hematopoietic Necrosis Virus		ST-J1		JQ815364		protein-ORF73		128456		128890		A/sense		144		432		0.9221		0.9006
	Alloherpesviridae				Cyprinivirus		Cyprinid herpesvirus 2		Goldfish Hematopoietic Necrosis Virus		ST-J1		JQ815364		protein-ORF74		128836		129381		A/sense		181		543		1.1591		1.035
	Alloherpesviridae				Cyprinivirus		Cyprinid herpesvirus 2		Goldfish Hematopoietic Necrosis Virus		ST-J1		JQ815364		protein-ORF75		129362		130072		Sense		236		708		1.1063		0.8669
	Alloherpesviridae				Cyprinivirus		Cyprinid herpesvirus 2		Goldfish Hematopoietic Necrosis Virus		ST-J1		JQ815364		protein-ORF76		129999		130880		A/sense		293		879		0.9774		0.8652
	Alloherpesviridae				Cyprinivirus		Cyprinid herpesvirus 2		Goldfish Hematopoietic Necrosis Virus		ST-J1		JQ815364		protein-ORF77		130913		131662		Sense		249		747		1.0278		0.8559
	Alloherpesviridae				Cyprinivirus		Cyprinid herpesvirus 2		Goldfish Hematopoietic Necrosis Virus		ST-J1		JQ815364		putative-capsid-maturation-protease		131613		133775		Sense		720		2160		0.9208		0.9295
	Alloherpesviridae				Cyprinivirus		Cyprinid herpesvirus 2		Goldfish Hematopoietic Necrosis Virus		ST-J1		JQ815364		DNA-polymerase-catalytic-subunit		133904		139718		Sense		191		5022		0.8656		0.8879
	Alloherpesviridae				Cyprinivirus		Cyprinid herpesvirus 2		Goldfish Hematopoietic Necrosis Virus		ST-J1		JQ815364		protein-Allo60		139755		140810		A/sense		351		1053		0.8943		0.9178
	Alloherpesviridae				Cyprinivirus		Cyprinid herpesvirus 2		Goldfish Hematopoietic Necrosis Virus		ST-J1		JQ815364		membrane-protein-ORF81		140862		141647		Sense		261		783		0.8682		1.0654
	Alloherpesviridae				Cyprinivirus		Cyprinid herpesvirus 2		Goldfish Hematopoietic Necrosis Virus		ST-J1		JQ815364		membrane-protein-ORF82		141959		142876		A/sense		305		915		0.9655		0.8975
	Alloherpesviridae				Cyprinivirus		Cyprinid herpesvirus 2		Goldfish Hematopoietic Necrosis Virus		ST-J1		JQ815364		membrane-protein-ORF83		142863		143619		A/sense		186		669		0.9882		0.9716
	Alloherpesviridae				Cyprinivirus		Cyprinid herpesvirus 2		Goldfish Hematopoietic Necrosis Virus		ST-J1		JQ815364		protein-ORF84		143725		145887		A/sense		720		2160		0.9991		0.8536
	Alloherpesviridae				Cyprinivirus		Cyprinid herpesvirus 2		Goldfish Hematopoietic Necrosis Virus		ST-J1		JQ815364		protein-ORF85		145793		147121		A/sense		442		1326		0.9183		0.9192
	Alloherpesviridae				Cyprinivirus		Cyprinid herpesvirus 2		Goldfish Hematopoietic Necrosis Virus		ST-J1		JQ815364		protein-ORF86		147090		147740		A/sense		216		648		0.9076		0.936
	Alloherpesviridae				Cyprinivirus		Cyprinid herpesvirus 2		Goldfish Hematopoietic Necrosis Virus		ST-J1		JQ815364		protein-ORF87		147589		151063		A/sense		410		3318		0.8761		0.8661
	Alloherpesviridae				Cyprinivirus		Cyprinid herpesvirus 2		Goldfish Hematopoietic Necrosis Virus		ST-J1		JQ815364		protein-ORF88		151170		153809		Sense		879		2637		0.7879		1.0119
	Alloherpesviridae				Cyprinivirus		Cyprinid herpesvirus 2		Goldfish Hematopoietic Necrosis Virus		ST-J1		JQ815364		protein-ORF89		154030		155181		Sense		383		1149		0.8955		1.0574
	Alloherpesviridae				Cyprinivirus		Cyprinid herpesvirus 2		Goldfish Hematopoietic Necrosis Virus		ST-J1		JQ815364		protein-Allo37		155302		157785		A/sense		326		2280		0.8639		0.9009
	Alloherpesviridae				Cyprinivirus		Cyprinid herpesvirus 2		Goldfish Hematopoietic Necrosis Virus		ST-J1		JQ815364		protein-ORF91		157787		158473		Sense		228		684		1.1624		0.9528
	Alloherpesviridae				Cyprinivirus		Cyprinid herpesvirus 2		Goldfish Hematopoietic Necrosis Virus		ST-J1		JQ815364		major-capsid-protein		158691		162479		Sense		1262		3786		0.8653		0.8946
	Alloherpesviridae				Cyprinivirus		Cyprinid herpesvirus 2		Goldfish Hematopoietic Necrosis Virus		ST-J1		JQ815364		protein-ORF93		162644		163327		Sense		227		681		0.8715		0.915
	Alloherpesviridae				Cyprinivirus		Cyprinid herpesvirus 2		Goldfish Hematopoietic Necrosis Virus		ST-J1		JQ815364		protein-ORF94		163377		164477		A/sense		366		1098		0.9496		0.8517
	Alloherpesviridae				Cyprinivirus		Cyprinid herpesvirus 2		Goldfish Hematopoietic Necrosis Virus		ST-J1		JQ815364		protein-ORF95		164474		165094		A/sense		206		618		1.0505		0.8143
	Alloherpesviridae				Cyprinivirus		Cyprinid herpesvirus 2		Goldfish Hematopoietic Necrosis Virus		ST-J1		JQ815364		protein-ORF96		165091		167580		A/sense		829		2487		1.0406		0.8989
	Alloherpesviridae				Cyprinivirus		Cyprinid herpesvirus 2		Goldfish Hematopoietic Necrosis Virus		ST-J1		JQ815364		protein-ORF97		167670		171248		A/sense		159		3489		0.9921		0.9046
	Alloherpesviridae				Cyprinivirus		Cyprinid herpesvirus 2		Goldfish Hematopoietic Necrosis Virus		ST-J1		JQ815364		uracil-DNA-glycosylase		171218		172261		Sense		172		939		0.9661		0.7799
	Alloherpesviridae				Cyprinivirus		Cyprinid herpesvirus 2		Goldfish Hematopoietic Necrosis Virus		ST-J1		JQ815364		membrane-protein-Allo46		172425		176945		Sense		385		4425		0.9535		0.8678
	Alloherpesviridae				Cyprinivirus		Cyprinid herpesvirus 2		Goldfish Hematopoietic Necrosis Virus		ST-J1		JQ815364		protein-ORF100		177089		178183		A/sense		364		1092		1.0224		0.8707
	Alloherpesviridae				Cyprinivirus		Cyprinid herpesvirus 2		Goldfish Hematopoietic Necrosis Virus		ST-J1		JQ815364		protein-ORF101		178564		180789		Sense		741		2223		0.9636		0.946
	Alloherpesviridae				Cyprinivirus		Cyprinid herpesvirus 2		Goldfish Hematopoietic Necrosis Virus		ST-J1		JQ815364		protein-ORF102		180112		181719		A/sense		535		1605		0.8821		0.9785
	Alloherpesviridae				Cyprinivirus		Cyprinid herpesvirus 2		Goldfish Hematopoietic Necrosis Virus		ST-J1		JQ815364		protein-ORF103		181487		183442		Sense		651		1953		1.0284		0.882
	Alloherpesviridae				Cyprinivirus		Cyprinid herpesvirus 2		Goldfish Hematopoietic Necrosis Virus		ST-J1		JQ815364		protein-ORF104		182790		184679		Sense		629		1887		0.9564		0.8692
	Alloherpesviridae				Cyprinivirus		Cyprinid herpesvirus 2		Goldfish Hematopoietic Necrosis Virus		ST-J1		JQ815364		protein-ORF106		184923		185111		Sense		62		186		0.7971		1.016
	Alloherpesviridae				Cyprinivirus		Cyprinid herpesvirus 2		Goldfish Hematopoietic Necrosis Virus		ST-J1		JQ815364		protein-Allo56		185400		190362		Sense		430		4767		0.9144		0.902
	Alloherpesviridae				Cyprinivirus		Cyprinid herpesvirus 2		Goldfish Hematopoietic Necrosis Virus		ST-J1		JQ815364		protein-ORF108		190423		190944		Sense		173		519		0.8121		0.9246
	Alloherpesviridae				Cyprinivirus		Cyprinid herpesvirus 2		Goldfish Hematopoietic Necrosis Virus		ST-J1		JQ815364		protein-ORF109		191225		192037		A/sense		270		810		0.9564		0.9484
	Alloherpesviridae				Cyprinivirus		Cyprinid herpesvirus 2		Goldfish Hematopoietic Necrosis Virus		ST-J1		JQ815364		protein-ORF110		191965		192711		Sense		248		744		0.9534		1.0245
	Alloherpesviridae				Cyprinivirus		Cyprinid herpesvirus 2		Goldfish Hematopoietic Necrosis Virus		ST-J1		JQ815364		protein-ORF111		192758		194122		Sense		454		1362		1.0593		0.9113
	Alloherpesviridae				Cyprinivirus		Cyprinid herpesvirus 2		Goldfish Hematopoietic Necrosis Virus		ST-J1		JQ815364		protein-ORF112		194122		194610		Sense		162		486		0.8463		0.8342
	Alloherpesviridae				Cyprinivirus		Cyprinid herpesvirus 2		Goldfish Hematopoietic Necrosis Virus		ST-J1		JQ815364		protein-ORF113		194703		195665		Sense		320		960		0.7013		0.9555
	Alloherpesviridae				Cyprinivirus		Cyprinid herpesvirus 2		Goldfish Hematopoietic Necrosis Virus		ST-J1		JQ815364		membrane-protein-ORF114		195811		196745		A/sense		166		852		0.8772		0.8994
	Alloherpesviridae				Cyprinivirus		Cyprinid herpesvirus 2		Goldfish Hematopoietic Necrosis Virus		ST-J1		JQ815364		membrane-protein-ORF115		196803		199172		Sense		229		2277		1.0416		0.8998
	Alloherpesviridae				Cyprinivirus		Cyprinid herpesvirus 2		Goldfish Hematopoietic Necrosis Virus		ST-J1		JQ815364		protein-ORF118		199235		200245		Sense		336		1008		1.0268		0.8855
	Alloherpesviridae				Cyprinivirus		Cyprinid herpesvirus 2		Goldfish Hematopoietic Necrosis Virus		ST-J1		JQ815364		protein-ORF119		200352		200627		Sense		91		273		0.9958		1.0558
	Alloherpesviridae				Cyprinivirus		Cyprinid herpesvirus 2		Goldfish Hematopoietic Necrosis Virus		ST-J1		JQ815364		protein-ORF120		201042		201752		Sense		236		708		1.0762		0.9987
	Alloherpesviridae				Cyprinivirus		Cyprinid herpesvirus 2		Goldfish Hematopoietic Necrosis Virus		ST-J1		JQ815364		protein-ORF121		201980		202780		Sense		266		798		0.6333		1.0476
	Alloherpesviridae				Cyprinivirus		Cyprinid herpesvirus 2		Goldfish Hematopoietic Necrosis Virus		ST-J1		JQ815364		protein-ORF122		202932		203651		Sense		239		717		1.1149		0.9161
	Alloherpesviridae				Cyprinivirus		Cyprinid herpesvirus 2		Goldfish Hematopoietic Necrosis Virus		ST-J1		JQ815364		deoxyuridine-triphosphatase		203709		204182		Sense		157		471		0.9992		0.9085
	Alloherpesviridae				Cyprinivirus		Cyprinid herpesvirus 2		Goldfish Hematopoietic Necrosis Virus		ST-J1		JQ815364		membrane-protein-ORF124		204319		205167		Sense		282		846		0.9473		1.0808
	Alloherpesviridae				Cyprinivirus		Cyprinid herpesvirus 2		Goldfish Hematopoietic Necrosis Virus		ST-J1		JQ815364		protein-ORF125		205353		205865		Sense		170		510		0.8409		0.883
	Alloherpesviridae				Cyprinivirus		Cyprinid herpesvirus 2		Goldfish Hematopoietic Necrosis Virus		ST-J1		JQ815364		membrane-protein-ORF126		206024		206776		Sense		250		750		0.8452		1.0269
	Alloherpesviridae				Cyprinivirus		Cyprinid herpesvirus 2		Goldfish Hematopoietic Necrosis Virus		ST-J1		JQ815364		protein-ORF127		206857		207402		Sense		181		543		0.6408		1.0397
	Alloherpesviridae				Cyprinivirus		Cyprinid herpesvirus 2		Goldfish Hematopoietic Necrosis Virus		ST-J1		JQ815364		thymidylate-kinase		207571		208332		A/sense		253		759		0.671		0.8455
	Alloherpesviridae				Cyprinivirus		Cyprinid herpesvirus 2		Goldfish Hematopoietic Necrosis Virus		ST-J1		JQ815364		membrane-protein-ORF138		208415		208882		Sense		155		465		0.9974		0.9302
	Alloherpesviridae				Cyprinivirus		Cyprinid herpesvirus 2		Goldfish Hematopoietic Necrosis Virus		ST-J1		JQ815364		membrane-protein-ORF136		209031		209519		A/sense		162		486		0.8083		1.0436
	Alloherpesviridae				Cyprinivirus		Cyprinid herpesvirus 2		Goldfish Hematopoietic Necrosis Virus		ST-J1		JQ815364		protein-ORF135		209618		211156		A/sense		512		1536		0.9844		0.9647
	Alloherpesviridae				Cyprinivirus		Cyprinid herpesvirus 2		Goldfish Hematopoietic Necrosis Virus		ST-J1		JQ815364		protein-ORF135A		211461		212435		Sense		324		972		1.1336		1.0695
	Alloherpesviridae				Cyprinivirus		Cyprinid herpesvirus 2		Goldfish Hematopoietic Necrosis Virus		ST-J1		JQ815364		protein-ORF130		212680		214152		Sense		490		1470		0.7774		0.9297
	Alloherpesviridae				Cyprinivirus		Cyprinid herpesvirus 2		Goldfish Hematopoietic Necrosis Virus		ST-J1		JQ815364		protein-ORF133		214465		215787		A/sense		440		1320		1.0168		0.9235
	Alloherpesviridae				Cyprinivirus		Cyprinid herpesvirus 2		Goldfish Hematopoietic Necrosis Virus		ST-J1		JQ815364		membrane-protein-ORF132		215915		216385		Sense		156		468		0.8939		1.0097
	Alloherpesviridae				Cyprinivirus		Cyprinid herpesvirus 2		Goldfish Hematopoietic Necrosis Virus		ST-J1		JQ815364		membrane-protein-ORF131		216532		217512		Sense		326		978		0.9552		0.9249
	Alloherpesviridae				Cyprinivirus		Cyprinid herpesvirus 2		Goldfish Hematopoietic Necrosis Virus		ST-J1		JQ815364		protein-ORF129		217659		219040		Sense		138		1239		1.0114		0.9094
	Alloherpesviridae				Cyprinivirus		Cyprinid herpesvirus 2		Goldfish Hematopoietic Necrosis Virus		ST-J1		JQ815364		protein-ORF128		219079		220425		Sense		448		1344		0.8272		0.9979
	Alloherpesviridae				Cyprinivirus		Cyprinid herpesvirus 2		Goldfish Hematopoietic Necrosis Virus		ST-J1		JQ815364		ribonucleotide-reductase-subunit-1		220612		223086		A/sense		824		2472		0.7761		0.9202
	Alloherpesviridae				Cyprinivirus		Cyprinid herpesvirus 2		Goldfish Hematopoietic Necrosis Virus		ST-J1		JQ815364		protein-ORF142		223218		223685		A/sense		155		465		0.7682		0.7691
	Alloherpesviridae				Cyprinivirus		Cyprinid herpesvirus 2		Goldfish Hematopoietic Necrosis Virus		ST-J1		JQ815364		membrane-protein-ORF142A		223912		224439		A/sense		175		525		0.7518		0.9681
	Alloherpesviridae				Cyprinivirus		Cyprinid herpesvirus 2		Goldfish Hematopoietic Necrosis Virus		ST-J1		JQ815364		protein-ORF143		224644		225915		A/sense		423		1269		0.7214		1.1219
	Alloherpesviridae				Cyprinivirus		Cyprinid herpesvirus 2		Goldfish Hematopoietic Necrosis Virus		ST-J1		JQ815364		protein-ORF144		225945		226646		A/sense		233		699		0.9604		0.8508
	Alloherpesviridae				Cyprinivirus		Cyprinid herpesvirus 2		Goldfish Hematopoietic Necrosis Virus		ST-J1		JQ815364		protein-ORF145		226793		229084		A/sense		763		2289		0.999		0.7658
	Alloherpesviridae				Cyprinivirus		Cyprinid herpesvirus 2		Goldfish Hematopoietic Necrosis Virus		ST-J1		JQ815364		membrane-protein-ORF146		229415		230374		A/sense		319		957		0.9655		0.8408
	Alloherpesviridae				Cyprinivirus		Cyprinid herpesvirus 2		Goldfish Hematopoietic Necrosis Virus		ST-J1		JQ815364		protein-ORF147		230563		231384		A/sense		273		819		0.9926		0.856
	Alloherpesviridae				Cyprinivirus		Cyprinid herpesvirus 2		Goldfish Hematopoietic Necrosis Virus		ST-J1		JQ815364		membrane-protein-ORF139		231554		238782		A/sense		969		7056		0.8179		0.925
	Alloherpesviridae				Cyprinivirus		Cyprinid herpesvirus 2		Goldfish Hematopoietic Necrosis Virus		ST-J1		JQ815364		membrane-protein-ORF147B		239191		240474		Sense		427		1281		0.7969		0.8518
	Alloherpesviridae				Cyprinivirus		Cyprinid herpesvirus 2		Goldfish Hematopoietic Necrosis Virus		ST-J1		JQ815364		protein-ORF147C		240793		241590		Sense		265		795		0.8847		1.0527
	Alloherpesviridae				Cyprinivirus		Cyprinid herpesvirus 2		Goldfish Hematopoietic Necrosis Virus		ST-J1		JQ815364		protein-ORF150		241836		243653		Sense		605		1815		0.79		0.9061
	Alloherpesviridae				Cyprinivirus		Cyprinid herpesvirus 2		Goldfish Hematopoietic Necrosis Virus		ST-J1		JQ815364		protein-ORF4		244279		245319		A/sense		346		1038		0.5597		0.9327
	Alloherpesviridae				Cyprinivirus		Cyprinid herpesvirus 2		Goldfish Hematopoietic Necrosis Virus		ST-J1		JQ815364		protein-ORF151		245609		246787		Sense		257		1032		0.7656		0.8421
	Alloherpesviridae				Cyprinivirus		Cyprinid herpesvirus 2		Goldfish Hematopoietic Necrosis Virus		ST-J1		JQ815364		truncated-protein-ORF151A		246971		247336		Sense		121		363		1.0162		0.8673
	Alloherpesviridae				Cyprinivirus		Cyprinid herpesvirus 2		Goldfish Hematopoietic Necrosis Virus		ST-J1		JQ815364		protein-ORF152		248439		250070		Sense		543		1629		0.8987		0.9482
	Alloherpesviridae				Cyprinivirus		Cyprinid herpesvirus 2		Goldfish Hematopoietic Necrosis Virus		ST-J1		JQ815364		membrane-protein-ORF152A		250272		251732		Sense		486		1458		0.6805		0.9282
	Alloherpesviridae				Cyprinivirus		Cyprinid herpesvirus 2		Goldfish Hematopoietic Necrosis Virus		ST-J1		JQ815364		membrane-protein-ORF153		252122		252979		Sense		285		855		0.7176		0.9748
	Alloherpesviridae				Cyprinivirus		Cyprinid herpesvirus 2		Goldfish Hematopoietic Necrosis Virus		ST-J1		JQ815364		membrane-protein-ORF153A		253281		253760		Sense		159		477		0.821		0.9413
	Alloherpesviridae				Cyprinivirus		Cyprinid herpesvirus 2		Goldfish Hematopoietic Necrosis Virus		ST-J1		JQ815364		membrane-protein-ORF153B		254090		254875		Sense		261		783		0.6712		1.0415
	Alloherpesviridae				Cyprinivirus		Cyprinid herpesvirus 2		Goldfish Hematopoietic Necrosis Virus		ST-J1		JQ815364		membrane-protein-ORF153C		255064		255708		A/sense		214		642		0.5559		0.8548
	Alloherpesviridae				Cyprinivirus		Cyprinid herpesvirus 2		Goldfish Hematopoietic Necrosis Virus		ST-J1		JQ815364		protein-ORF154		256158		256457		A/sense		99		297		0.5643		0.8605
	Alloherpesviridae				Cyprinivirus		Cyprinid herpesvirus 2		Goldfish Hematopoietic Necrosis Virus		ST-J1		JQ815364		protein-ORF155		256933		261365		A/sense		105		4224		0.2887		0.9824
	Alloherpesviridae				Cyprinivirus		Cyprinid herpesvirus 2		Goldfish Hematopoietic Necrosis Virus		ST-J1		JQ815364		protein-ORF156		261665		263443		A/sense		592		1776		0.6296		0.8253
	Alloherpesviridae				Cyprinivirus		Cyprinid herpesvirus 2		Goldfish Hematopoietic Necrosis Virus		ST-J1		JQ815364		protein-ORF1		263617		264639		Sense		340		1020		0.4162		0.9494
	Alloherpesviridae				Cyprinivirus		Cyprinid herpesvirus 2		Goldfish Hematopoietic Necrosis Virus		ST-J1		JQ815364		protein-ORF2		264806		266837		A/sense		485		1944		0.3571		0.9805
	Alloherpesviridae				Cyprinivirus		Cyprinid herpesvirus 2		Goldfish Hematopoietic Necrosis Virus		ST-J1		JQ815364		protein-ORF2A		267653		269622		A/sense		476		1884		0.1883		0.9471
	Alloherpesviridae				Cyprinivirus		Cyprinid herpesvirus 2		Goldfish Hematopoietic Necrosis Virus		ST-J1		JQ815364		protein-ORF3		270147		272998		Sense		96		2553		0.3067		1.0034
	Alloherpesviridae				Cyprinivirus		Cyprinid herpesvirus 2		Goldfish Hematopoietic Necrosis Virus		ST-J1		JQ815364		protein-ORF5		275958		277151		Sense		154		1107		0.5622		1.0371
	Alloherpesviridae				Cyprinivirus		Cyprinid herpesvirus 2		Goldfish Hematopoietic Necrosis Virus		ST-J1		JQ815364		protein-ORF6		278431		281969		A/sense		99		3042		0.4336		1.1043
	Alloherpesviridae				Cyprinivirus		Cyprinid herpesvirus 2		Goldfish Hematopoietic Necrosis Virus		ST-J1		JQ815364		protein-ORF7		283150		285420		A/sense		756		2268		0.3512		1.1088
	Alloherpesviridae				Cyprinivirus		Cyprinid herpesvirus 2		Goldfish Hematopoietic Necrosis Virus		ST-J1		JQ815364		protein-ORF8		286202		287258		A/sense		85		939		0.6028		0.9373
	Alloherpesviridae				Cyprinivirus		Cyprinid herpesvirus 3		Koi Herpesvirus		KHV-U		DQ657948		protein-ORF1		426		1199		Sense		257		771		0.6044		1.0081
	Alloherpesviridae				Cyprinivirus		Cyprinid herpesvirus 3		Koi Herpesvirus		KHV-U		DQ657948		protein-ORF2		1635		3503		A/sense		622		1866		0.3558		1.0192
	Alloherpesviridae				Cyprinivirus		Cyprinid herpesvirus 3		Koi Herpesvirus		KHV-U		DQ657948		protein-ORF3		4299		6914		Sense		871		2613		0.2554		1.0231
	Alloherpesviridae				Cyprinivirus		Cyprinid herpesvirus 3		Koi Herpesvirus		KHV-U		DQ657948		protein-ORF4		7386		8327		Sense		313		939		0.4335		1.0446
	Alloherpesviridae				Cyprinivirus		Cyprinid herpesvirus 3		Koi Herpesvirus		KHV-U		DQ657948		protein-ORF5		8606		9949		Sense		447		1341		0.4791		1.0618
	Alloherpesviridae				Cyprinivirus		Cyprinid herpesvirus 3		Koi Herpesvirus		KHV-U		DQ657948		protein-ORF6		11491		13754		A/sense		592		2175		0.3318		1.0006
	Alloherpesviridae				Cyprinivirus		Cyprinid herpesvirus 3		Koi Herpesvirus		KHV-U		DQ657948		protein-ORF7		14864		17497		A/sense		426		2424		0.2657		1.0007
	Alloherpesviridae				Cyprinivirus		Cyprinid herpesvirus 3		Koi Herpesvirus		KHV-U		DQ657948		protein-ORF8		17849		18718		A/sense		289		867		0.589		0.9632
	Alloherpesviridae				Cyprinivirus		Cyprinid herpesvirus 3		Koi Herpesvirus		KHV-U		DQ657948		protein-ORF9		22928		24724		A/sense		598		1794		0.8015		1.1054
	Alloherpesviridae				Cyprinivirus		Cyprinid herpesvirus 3		Koi Herpesvirus		KHV-U		DQ657948		protein-ORF10		24962		29147		Sense		1167		4080		0.9111		1.057
	Alloherpesviridae				Cyprinivirus		Cyprinid herpesvirus 3		Koi Herpesvirus		KHV-U		DQ657948		protein-ORF11		29304		29666		A/sense		120		360		0.7903		1.1083
	Alloherpesviridae				Cyprinivirus		Cyprinid herpesvirus 3		Koi Herpesvirus		KHV-U		DQ657948		protein-ORF12		29795		30181		A/sense		128		384		0.7476		0.9191
	Alloherpesviridae				Cyprinivirus		Cyprinid herpesvirus 3		Koi Herpesvirus		KHV-U		DQ657948		protein-ORF13		30270		30503		A/sense		77		231		1.0024		0.686
	Alloherpesviridae				Cyprinivirus		Cyprinid herpesvirus 3		Koi Herpesvirus		KHV-U		DQ657948		protein-ORF14		30506		30790		A/sense		94		282		1.0441		0.8676
	Alloherpesviridae				Cyprinivirus		Cyprinid herpesvirus 3		Koi Herpesvirus		KHV-U		DQ657948		protein-ORF15		30877		31065		A/sense		62		186		0.9506		0.7287
	Alloherpesviridae				Cyprinivirus		Cyprinid herpesvirus 3		Koi Herpesvirus		KHV-U		DQ657948		membrane-protein-ORF16		31341		32417		A/sense		358		1074		1.0132		1.1719
	Alloherpesviridae				Cyprinivirus		Cyprinid herpesvirus 3		Koi Herpesvirus		KHV-U		DQ657948		protein-ORF17		32572		34596		A/sense		674		2022		0.9552		0.9773
	Alloherpesviridae				Cyprinivirus		Cyprinid herpesvirus 3		Koi Herpesvirus		KHV-U		DQ657948		protein-ORF18		34812		37049		A/sense		745		2235		0.9633		1.0902
	Alloherpesviridae				Cyprinivirus		Cyprinid herpesvirus 3		Koi Herpesvirus		KHV-U		DQ657948		deoxyguanosine-kinase		37148		37873		Sense		241		723		0.9443		1.072
	Alloherpesviridae				Cyprinivirus		Cyprinid herpesvirus 3		Koi Herpesvirus		KHV-U		DQ657948		protein-ORF20		38042		39091		A/sense		349		1047		0.9259		1.0485
	Alloherpesviridae				Cyprinivirus		Cyprinid herpesvirus 3		Koi Herpesvirus		KHV-U		DQ657948		protein-ORF21		39209		40219		Sense		336		1008		1.0675		1.1092
	Alloherpesviridae				Cyprinivirus		Cyprinid herpesvirus 3		Koi Herpesvirus		KHV-U		DQ657948		protein-ORF22		40216		41982		Sense		588		1764		1.0387		1.1551
	Alloherpesviridae				Cyprinivirus		Cyprinid herpesvirus 3		Koi Herpesvirus		KHV-U		DQ657948		ribonucleotide-reductase-subunit-2		42201		43208		Sense		335		1005		0.8921		1.1441
	Alloherpesviridae				Cyprinivirus		Cyprinid herpesvirus 3		Koi Herpesvirus		KHV-U		DQ657948		protein-ORF24		43672		45411		Sense		579		1737		0.8525		1.0197
	Alloherpesviridae				Cyprinivirus		Cyprinid herpesvirus 3		Koi Herpesvirus		KHV-U		DQ657948		membrane-protein-ORF25		45570		47375		Sense		601		1803		0.9217		1.0346
	Alloherpesviridae				Cyprinivirus		Cyprinid herpesvirus 3		Koi Herpesvirus		KHV-U		DQ657948		truncated-membrane-protein-ORF26		47474		47644		Sense		56		168		0.9782		0.9956
	Alloherpesviridae				Cyprinivirus		Cyprinid herpesvirus 3		Koi Herpesvirus		KHV-U		DQ657948		truncated-membrane-protein-ORF27		48534		48740		Sense		68		204		0.9326		1.222
	Alloherpesviridae				Cyprinivirus		Cyprinid herpesvirus 3		Koi Herpesvirus		KHV-U		DQ657948		protein-ORF28		49991		51109		A/sense		372		1116		0.9518		1.0213
	Alloherpesviridae				Cyprinivirus		Cyprinid herpesvirus 3		Koi Herpesvirus		KHV-U		DQ657948		membrane-protein-ORF29		51637		52740		Sense		367		1101		0.9897		1.0401
	Alloherpesviridae				Cyprinivirus		Cyprinid herpesvirus 3		Koi Herpesvirus		KHV-U		DQ657948		truncated-membrane-protein-ORF30		52909		53709		Sense		266		798		0.8909		0.9357
	Alloherpesviridae				Cyprinivirus		Cyprinid herpesvirus 3		Koi Herpesvirus		KHV-U		DQ657948		protein-ORF31		53968		54336		A/sense		122		366		0.6759		0.9646
	Alloherpesviridae				Cyprinivirus		Cyprinid herpesvirus 3		Koi Herpesvirus		KHV-U		DQ657948		protein-ORF32		54492		55073		Sense		193		579		0.8278		1.0849
	Alloherpesviridae				Cyprinivirus		Cyprinid herpesvirus 3		Koi Herpesvirus		KHV-U		DQ657948		DNA-packaging-terminase-subunit-1		55128		84221		A/sense		258		2364		0.904		1.108
	Alloherpesviridae				Cyprinivirus		Cyprinid herpesvirus 3		Koi Herpesvirus		KHV-U		DQ657948		protein-ORF34		56545		57000		Sense		151		453		0.9601		0.7962
	Alloherpesviridae				Cyprinivirus		Cyprinid herpesvirus 3		Koi Herpesvirus		KHV-U		DQ657948		protein-ORF35		57082		58050		Sense		322		966		0.9519		0.8778
	Alloherpesviridae				Cyprinivirus		Cyprinid herpesvirus 3		Koi Herpesvirus		KHV-U		DQ657948		protein-ORF36		58097		58576		Sense		159		477		0.8711		0.9806
	Alloherpesviridae				Cyprinivirus		Cyprinid herpesvirus 3		Koi Herpesvirus		KHV-U		DQ657948		protein-ORF37		58645		58977		A/sense		110		330		0.8268		1.1678
	Alloherpesviridae				Cyprinivirus		Cyprinid herpesvirus 3		Koi Herpesvirus		KHV-U		DQ657948		protein-ORF38		59055		59486		A/sense		143		429		0.9372		0.8579
	Alloherpesviridae				Cyprinivirus		Cyprinid herpesvirus 3		Koi Herpesvirus		KHV-U		DQ657948		membrane-protein-ORF39		59488		59793		A/sense		101		303		0.6433		0.9641
	Alloherpesviridae				Cyprinivirus		Cyprinid herpesvirus 3		Koi Herpesvirus		KHV-U		DQ657948		truncated-membrane-protein-ORF40		60044		60598		A/sense		184		552		1.0406		0.9352
	Alloherpesviridae				Cyprinivirus		Cyprinid herpesvirus 3		Koi Herpesvirus		KHV-U		DQ657948		protein-ORF41		60627		62153		A/sense		508		1524		1.045		1.0405
	Alloherpesviridae				Cyprinivirus		Cyprinid herpesvirus 3		Koi Herpesvirus		KHV-U		DQ657948		protein-ORF42		62972		69325		A/sense		2117		6351		0.9452		1.066
	Alloherpesviridae				Cyprinivirus		Cyprinid herpesvirus 3		Koi Herpesvirus		KHV-U		DQ657948		protein-ORF43		69324		73685		Sense		1453		4359		0.9892		1.0912
	Alloherpesviridae				Cyprinivirus		Cyprinid herpesvirus 3		Koi Herpesvirus		KHV-U		DQ657948		protein-ORF44		74077		74901		Sense		274		822		1.0392		0.9437
	Alloherpesviridae				Cyprinivirus		Cyprinid herpesvirus 3		Koi Herpesvirus		KHV-U		DQ657948		protein-ORF45		74760		76658		Sense		632		1896		0.8766		1.0357
	Alloherpesviridae				Cyprinivirus		Cyprinid herpesvirus 3		Koi Herpesvirus		KHV-U		DQ657948		helicase-primase-primase-subunit		76615		79059		Sense		814		2442		0.9122		1.0681
	Alloherpesviridae				Cyprinivirus		Cyprinid herpesvirus 3		Koi Herpesvirus		KHV-U		DQ657948		protein-Allo64		78960		80966		Sense		668		2004		0.9474		1.0766
	Alloherpesviridae				Cyprinivirus		Cyprinid herpesvirus 3		Koi Herpesvirus		KHV-U		DQ657948		protein-ORF48		80575		83208		Sense		877		2631		0.9273		1.0866
	Alloherpesviridae				Cyprinivirus		Cyprinid herpesvirus 3		Koi Herpesvirus		KHV-U		DQ657948		protein-ORF49		84262		84966		Sense		234		702		0.9679		1.0282
	Alloherpesviridae				Cyprinivirus		Cyprinid herpesvirus 3		Koi Herpesvirus		KHV-U		DQ657948		protein-ORF50		85024		85680		A/sense		218		654		0.9011		1.1124
	Alloherpesviridae				Cyprinivirus		Cyprinid herpesvirus 3		Koi Herpesvirus		KHV-U		DQ657948		protein-ORF51		85871		90448		A/sense		1525		4575		0.962		1.1346
	Alloherpesviridae				Cyprinivirus		Cyprinid herpesvirus 3		Koi Herpesvirus		KHV-U		DQ657948		protein-ORF52		90633		91607		Sense		324		972		0.7876		1.0083
	Alloherpesviridae				Cyprinivirus		Cyprinid herpesvirus 3		Koi Herpesvirus		KHV-U		DQ657948		protein-ORF53		91824		93542		A/sense		572		1716		0.9354		1.0707
	Alloherpesviridae				Cyprinivirus		Cyprinid herpesvirus 3		Koi Herpesvirus		KHV-U		DQ657948		protein-ORF54		93681		95711		A/sense		676		2028		1.0531		1.1325
	Alloherpesviridae				Cyprinivirus		Cyprinid herpesvirus 3		Koi Herpesvirus		KHV-U		DQ657948		thymidine-kinase		95866		96516		Sense		216		648		0.9401		1.0028
	Alloherpesviridae				Cyprinivirus		Cyprinid herpesvirus 3		Koi Herpesvirus		KHV-U		DQ657948		protein-ORF56		96705		99275		A/sense		856		2568		0.9213		1.037
	Alloherpesviridae				Cyprinivirus		Cyprinid herpesvirus 3		Koi Herpesvirus		KHV-U		DQ657948		protein-ORF57		99382		100803		Sense		473		1419		0.9211		1.0966
	Alloherpesviridae				Cyprinivirus		Cyprinid herpesvirus 3		Koi Herpesvirus		KHV-U		DQ657948		protein-ORF59		102036		102446		A/sense		136		408		0.9195		1.0906
	Alloherpesviridae				Cyprinivirus		Cyprinid herpesvirus 3		Koi Herpesvirus		KHV-U		DQ657948		protein-ORF60		102511		104130		A/sense		539		1617		1.035		1.0303
	Alloherpesviridae				Cyprinivirus		Cyprinid herpesvirus 3		Koi Herpesvirus		KHV-U		DQ657948		protein-Allo54		103974		106538		A/sense		854		2562		0.9291		0.992
	Alloherpesviridae				Cyprinivirus		Cyprinid herpesvirus 3		Koi Herpesvirus		KHV-U		DQ657948		protein-ORF62		106572		118532		Sense		3986		11958		0.9808		1.144
	Alloherpesviridae				Cyprinivirus		Cyprinid herpesvirus 3		Koi Herpesvirus		KHV-U		DQ657948		protein-ORF63		118663		119751		Sense		362		1086		0.9309		1.0862
	Alloherpesviridae				Cyprinivirus		Cyprinid herpesvirus 3		Koi Herpesvirus		KHV-U		DQ657948		membrane-protein-ORF64		119864		122032		Sense		722		2166		0.6951		1.1093
	Alloherpesviridae				Cyprinivirus		Cyprinid herpesvirus 3		Koi Herpesvirus		KHV-U		DQ657948		membrane-protein-ORF65		122120		123910		A/sense		596		1788		0.8614		1.0101
	Alloherpesviridae				Cyprinivirus		Cyprinid herpesvirus 3		Koi Herpesvirus		KHV-U		DQ657948		capsid-triplex-subunit-1		124119		125309		A/sense		396		1188		0.9719		1.0602
	Alloherpesviridae				Cyprinivirus		Cyprinid herpesvirus 3		Koi Herpesvirus		KHV-U		DQ657948		protein-ORF67		125251		126144		A/sense		297		891		0.9631		0.9903
	Alloherpesviridae				Cyprinivirus		Cyprinid herpesvirus 3		Koi Herpesvirus		KHV-U		DQ657948		protein-ORF68		126122		132925		A/sense		2267		6801		0.9878		1.1081
	Alloherpesviridae				Cyprinivirus		Cyprinid herpesvirus 3		Koi Herpesvirus		KHV-U		DQ657948		protein-ORF69		132865		134445		A/sense		526		1578		0.9605		1.0827
	Alloherpesviridae				Cyprinivirus		Cyprinid herpesvirus 3		Koi Herpesvirus		KHV-U		DQ657948		protein-ORF70		134494		135840		Sense		448		1344		0.9273		1.0734
	Alloherpesviridae				Cyprinivirus		Cyprinid herpesvirus 3		Koi Herpesvirus		KHV-U		DQ657948		helicase-primase-helicase-subunit		135907		137829		Sense		640		1920		0.9165		1.1832
	Alloherpesviridae				Cyprinivirus		Cyprinid herpesvirus 3		Koi Herpesvirus		KHV-U		DQ657948		capsid-triplex-subunit-2		137928		139040		Sense		370		1110		0.9458		1.1123
	Alloherpesviridae				Cyprinivirus		Cyprinid herpesvirus 3		Koi Herpesvirus		KHV-U		DQ657948		protein-ORF73		139141		139551		A/sense		136		408		0.7903		0.9666
	Alloherpesviridae				Cyprinivirus		Cyprinid herpesvirus 3		Koi Herpesvirus		KHV-U		DQ657948		protein-ORF74		139497		140063		A/sense		188		564		1.0499		1.0832
	Alloherpesviridae				Cyprinivirus		Cyprinid herpesvirus 3		Koi Herpesvirus		KHV-U		DQ657948		protein-ORF75		140044		140781		Sense		245		735		0.8987		1.145
	Alloherpesviridae				Cyprinivirus		Cyprinid herpesvirus 3		Koi Herpesvirus		KHV-U		DQ657948		protein-ORF76		140693		141562		A/sense		289		867		0.9835		1.1568
	Alloherpesviridae				Cyprinivirus		Cyprinid herpesvirus 3		Koi Herpesvirus		KHV-U		DQ657948		protein-ORF77		141635		142402		Sense		255		765		0.899		1.1664
	Alloherpesviridae				Cyprinivirus		Cyprinid herpesvirus 3		Koi Herpesvirus		KHV-U		DQ657948		capsid-maturation-protease		142353		144593		Sense		746		2238		0.8274		1.0292
	Alloherpesviridae				Cyprinivirus		Cyprinid herpesvirus 3		Koi Herpesvirus		KHV-U		DQ657948		DNA-polymerase-catalytic-subunit		144730		149859		Sense		1709		5127		0.8638		1.0761
	Alloherpesviridae				Cyprinivirus		Cyprinid herpesvirus 3		Koi Herpesvirus		KHV-U		DQ657948		protein-Allo60		149708		150760		A/sense		350		1050		0.8587		0.9194
	Alloherpesviridae				Cyprinivirus		Cyprinid herpesvirus 3		Koi Herpesvirus		KHV-U		DQ657948		membrane-protein-ORF81		150797		151567		Sense		256		768		0.9443		1.062
	Alloherpesviridae				Cyprinivirus		Cyprinid herpesvirus 3		Koi Herpesvirus		KHV-U		DQ657948		membrane-protein-ORF82		151836		152807		A/sense		323		969		0.9763		1.0597
	Alloherpesviridae				Cyprinivirus		Cyprinid herpesvirus 3		Koi Herpesvirus		KHV-U		DQ657948		membrane-protein-ORF83		152794		153480		A/sense		228		684		0.9576		1.0537
	Alloherpesviridae				Cyprinivirus		Cyprinid herpesvirus 3		Koi Herpesvirus		KHV-U		DQ657948		protein-ORF84		153583		155916		A/sense		777		2331		0.9312		1.0697
	Alloherpesviridae				Cyprinivirus		Cyprinid herpesvirus 3		Koi Herpesvirus		KHV-U		DQ657948		protein-ORF85		155913		157196		A/sense		427		1281		0.9146		1.084
	Alloherpesviridae				Cyprinivirus		Cyprinid herpesvirus 3		Koi Herpesvirus		KHV-U		DQ657948		protein-ORF86		157148		157840		A/sense		230		690		0.8985		0.981
	Alloherpesviridae				Cyprinivirus		Cyprinid herpesvirus 3		Koi Herpesvirus		KHV-U		DQ657948		protein-ORF87		157650		161135		A/sense		1161		3483		0.9022		1.1215
	Alloherpesviridae				Cyprinivirus		Cyprinid herpesvirus 3		Koi Herpesvirus		KHV-U		DQ657948		protein-ORF88		161194		163914		Sense		906		2718		0.9078		1.1108
	Alloherpesviridae				Cyprinivirus		Cyprinid herpesvirus 3		Koi Herpesvirus		KHV-U		DQ657948		protein-ORF89		164040		165497		Sense		485		1455		0.96		1.0246
	Alloherpesviridae				Cyprinivirus		Cyprinid herpesvirus 3		Koi Herpesvirus		KHV-U		DQ657948		protein-Allo37		165574		167955		A/sense		371		2304		0.9447		1.1253
	Alloherpesviridae				Cyprinivirus		Cyprinid herpesvirus 3		Koi Herpesvirus		KHV-U		DQ657948		protein-ORF91		167979		168665		Sense		228		684		1.0705		1.0255
	Alloherpesviridae				Cyprinivirus		Cyprinid herpesvirus 3		Koi Herpesvirus		KHV-U		DQ657948		major-capsid-protein		168831		172637		Sense		1268		3804		0.8731		1.0618
	Alloherpesviridae				Cyprinivirus		Cyprinid herpesvirus 3		Koi Herpesvirus		KHV-U		DQ657948		protein-ORF93		172697		173359		Sense		220		660		0.8512		1.0732
	Alloherpesviridae				Cyprinivirus		Cyprinid herpesvirus 3		Koi Herpesvirus		KHV-U		DQ657948		truncated-protein-ORF94		173386		174483		A/sense		365		1095		0.9581		1.1295
	Alloherpesviridae				Cyprinivirus		Cyprinid herpesvirus 3		Koi Herpesvirus		KHV-U		DQ657948		protein-ORF95		174446		175096		A/sense		216		648		0.863		0.9725
	Alloherpesviridae				Cyprinivirus		Cyprinid herpesvirus 3		Koi Herpesvirus		KHV-U		DQ657948		protein-ORF96		175089		177545		A/sense		818		2454		0.9099		1.055
	Alloherpesviridae				Cyprinivirus		Cyprinid herpesvirus 3		Koi Herpesvirus		KHV-U		DQ657948		protein-ORF97		177739		180861		A/sense		1040		3120		0.923		1.0999
	Alloherpesviridae				Cyprinivirus		Cyprinid herpesvirus 3		Koi Herpesvirus		KHV-U		DQ657948		uracil-DNA-glycosylase		180807		181772		Sense		321		963		0.9181		1.0963
	Alloherpesviridae				Cyprinivirus		Cyprinid herpesvirus 3		Koi Herpesvirus		KHV-U		DQ657948		membrane-protein-Allo46		181926		186551		Sense		1541		4623		0.9289		1.0931
	Alloherpesviridae				Cyprinivirus		Cyprinid herpesvirus 3		Koi Herpesvirus		KHV-U		DQ657948		protein-ORF100		186598		187743		A/sense		381		1143		0.9262		0.9747
	Alloherpesviridae				Cyprinivirus		Cyprinid herpesvirus 3		Koi Herpesvirus		KHV-U		DQ657948		protein-ORF101		188007		190676		Sense		889		2667		0.9858		1.0918
	Alloherpesviridae				Cyprinivirus		Cyprinid herpesvirus 3		Koi Herpesvirus		KHV-U		DQ657948		protein-ORF102		189924		191588		A/sense		554		1662		0.9599		0.9721
	Alloherpesviridae				Cyprinivirus		Cyprinid herpesvirus 3		Koi Herpesvirus		KHV-U		DQ657948		protein-ORF103		191317		193491		Sense		724		2172		0.9714		1.015
	Alloherpesviridae				Cyprinivirus		Cyprinid herpesvirus 3		Koi Herpesvirus		KHV-U		DQ657948		protein-ORF104		192830		194806		Sense		658		1974		0.9145		1.0477
	Alloherpesviridae				Cyprinivirus		Cyprinid herpesvirus 3		Koi Herpesvirus		KHV-U		DQ657948		protein-ORF105		195001		195633		Sense		210		630		0.9263		0.984
	Alloherpesviridae				Cyprinivirus		Cyprinid herpesvirus 3		Koi Herpesvirus		KHV-U		DQ657948		protein-ORF106		195777		196013		Sense		78		234		0.9566		0.8909
	Alloherpesviridae				Cyprinivirus		Cyprinid herpesvirus 3		Koi Herpesvirus		KHV-U		DQ657948		protein-Allo56		196156		201024		Sense		1622		4866		0.9219		1.1167
	Alloherpesviridae				Cyprinivirus		Cyprinid herpesvirus 3		Koi Herpesvirus		KHV-U		DQ657948		protein-ORF108		201231		201818		Sense		195		585		0.8429		0.9804
	Alloherpesviridae				Cyprinivirus		Cyprinid herpesvirus 3		Koi Herpesvirus		KHV-U		DQ657948		protein-ORF109		201872		202816		A/sense		314		942		0.9789		1.0569
	Alloherpesviridae				Cyprinivirus		Cyprinid herpesvirus 3		Koi Herpesvirus		KHV-U		DQ657948		protein-ORF110		202777		203493		Sense		238		714		0.9106		1.0982
	Alloherpesviridae				Cyprinivirus		Cyprinid herpesvirus 3		Koi Herpesvirus		KHV-U		DQ657948		protein-ORF111		203581		205014		Sense		477		1431		0.9709		1.0817
	Alloherpesviridae				Cyprinivirus		Cyprinid herpesvirus 3		Koi Herpesvirus		KHV-U		DQ657948		protein-ORF112		205019		205861		Sense		280		840		0.9906		1.0061
	Alloherpesviridae				Cyprinivirus		Cyprinid herpesvirus 3		Koi Herpesvirus		KHV-U		DQ657948		protein-ORF113		205931		207127		Sense		398		1194		0.8997		1.1234
	Alloherpesviridae				Cyprinivirus		Cyprinid herpesvirus 3		Koi Herpesvirus		KHV-U		DQ657948		membrane-protein-ORF114		207306		208199		A/sense		297		891		0.8749		1.0085
	Alloherpesviridae				Cyprinivirus		Cyprinid herpesvirus 3		Koi Herpesvirus		KHV-U		DQ657948		membrane-protein-ORF115		208227		210566		Sense		779		2337		0.9061		1.0432
	Alloherpesviridae				Cyprinivirus		Cyprinid herpesvirus 3		Koi Herpesvirus		KHV-U		DQ657948		membrane-protein-ORF116		210650		211504		A/sense		284		852		1.0089		0.9881
	Alloherpesviridae				Cyprinivirus		Cyprinid herpesvirus 3		Koi Herpesvirus		KHV-U		DQ657948		protein-ORF117		211553		211960		A/sense		135		405		0.9699		0.8904
	Alloherpesviridae				Cyprinivirus		Cyprinid herpesvirus 3		Koi Herpesvirus		KHV-U		DQ657948		protein-ORF118		211985		212998		Sense		337		1011		1.0181		1.1493
	Alloherpesviridae				Cyprinivirus		Cyprinid herpesvirus 3		Koi Herpesvirus		KHV-U		DQ657948		protein-ORF119		213084		213437		Sense		117		351		0.8635		0.9257
	Alloherpesviridae				Cyprinivirus		Cyprinid herpesvirus 3		Koi Herpesvirus		KHV-U		DQ657948		protein-ORF120		213535		214323		Sense		262		786		0.9201		1.1589
	Alloherpesviridae				Cyprinivirus		Cyprinid herpesvirus 3		Koi Herpesvirus		KHV-U		DQ657948		protein-ORF121		214501		215400		Sense		299		897		0.7468		1.0138
	Alloherpesviridae				Cyprinivirus		Cyprinid herpesvirus 3		Koi Herpesvirus		KHV-U		DQ657948		protein-ORF122		215654		216547		Sense		297		891		1.0322		1.0115
	Alloherpesviridae				Cyprinivirus		Cyprinid herpesvirus 3		Koi Herpesvirus		KHV-U		DQ657948		deoxyuridine-triphosphatase		216590		217411		Sense		273		819		0.9388		1.0746
	Alloherpesviridae				Cyprinivirus		Cyprinid herpesvirus 3		Koi Herpesvirus		KHV-U		DQ657948		membrane-protein-ORF124		217559		218404		Sense		281		843		0.9528		1.1105
	Alloherpesviridae				Cyprinivirus		Cyprinid herpesvirus 3		Koi Herpesvirus		KHV-U		DQ657948		protein-ORF125		218607		219173		Sense		188		564		0.8144		0.9985
	Alloherpesviridae				Cyprinivirus		Cyprinid herpesvirus 3		Koi Herpesvirus		KHV-U		DQ657948		membrane-protein-ORF126		219317		220138		Sense		273		819		0.9429		1.1252
	Alloherpesviridae				Cyprinivirus		Cyprinid herpesvirus 3		Koi Herpesvirus		KHV-U		DQ657948		protein-ORF127		220216		220776		Sense		186		558		1.04		0.87
	Alloherpesviridae				Cyprinivirus		Cyprinid herpesvirus 3		Koi Herpesvirus		KHV-U		DQ657948		protein-ORF128		220933		222291		A/sense		452		1356		0.9915		1.0669
	Alloherpesviridae				Cyprinivirus		Cyprinid herpesvirus 3		Koi Herpesvirus		KHV-U		DQ657948		protein-ORF129		222419		223687		A/sense		422		1266		0.9464		1.0892
	Alloherpesviridae				Cyprinivirus		Cyprinid herpesvirus 3		Koi Herpesvirus		KHV-U		DQ657948		protein-ORF130		223870		225366		A/sense		498		1494		0.9296		1.01
	Alloherpesviridae				Cyprinivirus		Cyprinid herpesvirus 3		Koi Herpesvirus		KHV-U		DQ657948		membrane-protein-ORF131		225485		226993		A/sense		23		1287		0.9652		1.0349
	Alloherpesviridae				Cyprinivirus		Cyprinid herpesvirus 3		Koi Herpesvirus		KHV-U		DQ657948		membrane-protein-ORF132		227444		227956		A/sense		170		510		1.0643		0.9494
	Alloherpesviridae				Cyprinivirus		Cyprinid herpesvirus 3		Koi Herpesvirus		KHV-U		DQ657948		protein-ORF133		228226		229212		Sense		328		984		0.9663		0.9574
	Alloherpesviridae				Cyprinivirus		Cyprinid herpesvirus 3		Koi Herpesvirus		KHV-U		DQ657948		interleukin-10		229262		229885		A/sense		123		537		1.0985		0.7701
	Alloherpesviridae				Cyprinivirus		Cyprinid herpesvirus 3		Koi Herpesvirus		KHV-U		DQ657948		protein-ORF135		230127		231221		Sense		364		1092		0.9708		1.1364
	Alloherpesviridae				Cyprinivirus		Cyprinid herpesvirus 3		Koi Herpesvirus		KHV-U		DQ657948		membrane-protein-ORF136		231339		231800		Sense		153		459		0.7794		1.1314
	Alloherpesviridae				Cyprinivirus		Cyprinid herpesvirus 3		Koi Herpesvirus		KHV-U		DQ657948		protein-ORF137		232003		233823		A/sense		606		1818		0.9396		1.0407
	Alloherpesviridae				Cyprinivirus		Cyprinid herpesvirus 3		Koi Herpesvirus		KHV-U		DQ657948		membrane-protein-ORF138		233937		235115		A/sense		392		1176		1.0534		0.9366
	Alloherpesviridae				Cyprinivirus		Cyprinid herpesvirus 3		Koi Herpesvirus		KHV-U		DQ657948		membrane-protein-ORF139		235361		242510		A/sense		1382		7077		0.8545		0.9412
	Alloherpesviridae				Cyprinivirus		Cyprinid herpesvirus 3		Koi Herpesvirus		KHV-U		DQ657948		thymidylate-kinase		242781		243482		Sense		233		699		0.9595		0.9986
	Alloherpesviridae				Cyprinivirus		Cyprinid herpesvirus 3		Koi Herpesvirus		KHV-U		DQ657948		ribonucleotide-reductase-subunit-1		243613		246033		A/sense		806		2418		0.846		1.0365
	Alloherpesviridae				Cyprinivirus		Cyprinid herpesvirus 3		Koi Herpesvirus		KHV-U		DQ657948		protein-ORF142		246266		246778		A/sense		170		510		0.8548		1.0271
	Alloherpesviridae				Cyprinivirus		Cyprinid herpesvirus 3		Koi Herpesvirus		KHV-U		DQ657948		protein-ORF143		247040		247975		A/sense		311		933		0.8022		1.04
	Alloherpesviridae				Cyprinivirus		Cyprinid herpesvirus 3		Koi Herpesvirus		KHV-U		DQ657948		protein-ORF144		248059		248934		A/sense		291		873		0.988		1.0773
	Alloherpesviridae				Cyprinivirus		Cyprinid herpesvirus 3		Koi Herpesvirus		KHV-U		DQ657948		protein-ORF145		249114		251624		A/sense		836		2508		0.8774		0.9761
	Alloherpesviridae				Cyprinivirus		Cyprinid herpesvirus 3		Koi Herpesvirus		KHV-U		DQ657948		membrane-protein-ORF146		251911		252909		A/sense		332		996		0.8926		0.961
	Alloherpesviridae				Cyprinivirus		Cyprinid herpesvirus 3		Koi Herpesvirus		KHV-U		DQ657948		protein-ORF147		253031		253810		A/sense		259		777		0.9171		1.0095
	Alloherpesviridae				Cyprinivirus		Cyprinid herpesvirus 3		Koi Herpesvirus		KHV-U		DQ657948		membrane-protein-ORF148		253956		255779		A/sense		607		1821		0.9751		0.9914
	Alloherpesviridae				Cyprinivirus		Cyprinid herpesvirus 3		Koi Herpesvirus		KHV-U		DQ657948		membrane-protein-ORF149		255936		257996		A/sense		686		2058		0.9795		0.9448
	Alloherpesviridae				Cyprinivirus		Cyprinid herpesvirus 3		Koi Herpesvirus		KHV-U		DQ657948		protein-ORF150		258345		260231		Sense		628		1884		1.0191		1.0874
	Alloherpesviridae				Cyprinivirus		Cyprinid herpesvirus 3		Koi Herpesvirus		KHV-U		DQ657948		protein-ORF151		260552		261508		Sense		318		954		0.6463		1.0349
	Alloherpesviridae				Cyprinivirus		Cyprinid herpesvirus 3		Koi Herpesvirus		KHV-U		DQ657948		protein-ORF152		261832		263451		Sense		539		1617		0.7839		1.0283
	Alloherpesviridae				Cyprinivirus		Cyprinid herpesvirus 3		Koi Herpesvirus		KHV-U		DQ657948		membrane-protein-ORF153		263756		264427		Sense		223		669		0.6641		1.061
	Alloherpesviridae				Cyprinivirus		Cyprinid herpesvirus 3		Koi Herpesvirus		KHV-U		DQ657948		protein-ORF154		264821		265162		A/sense		113		339		0.2082		0.8044
	Alloherpesviridae				Cyprinivirus		Cyprinid herpesvirus 3		Koi Herpesvirus		KHV-U		DQ657948		protein-ORF155		265486		270469		A/sense		1509		4869		0.2611		1.008
	Alloherpesviridae				Cyprinivirus		Cyprinid herpesvirus 3		Koi Herpesvirus		KHV-U		DQ657948		protein-ORF156		270919		272424		A/sense		501		1503		0.5552		0.8988
	Alloherpesviridae				Cyprinivirus		Cyprinid herpesvirus 3		Koi Herpesvirus		KHV-U		DQ657948		protein-ORF1		273103		273876		Sense		257		771		0.6044		1.0081
	Alloherpesviridae				Cyprinivirus		Cyprinid herpesvirus 3		Koi Herpesvirus		KHV-U		DQ657948		protein-ORF2		274312		276180		A/sense		622		1866		0.3558		1.0192
	Alloherpesviridae				Cyprinivirus		Cyprinid herpesvirus 3		Koi Herpesvirus		KHV-U		DQ657948		protein-ORF3		276976		279591		Sense		871		2613		0.2554		1.0231
	Alloherpesviridae				Cyprinivirus		Cyprinid herpesvirus 3		Koi Herpesvirus		KHV-U		DQ657948		protein-ORF4		280063		281004		Sense		313		939		0.4335		1.0446
	Alloherpesviridae				Cyprinivirus		Cyprinid herpesvirus 3		Koi Herpesvirus		KHV-U		DQ657948		protein-ORF5		281283		282626		Sense		447		1341		0.4791		1.0618
	Alloherpesviridae				Cyprinivirus		Cyprinid herpesvirus 3		Koi Herpesvirus		KHV-U		DQ657948		protein-ORF6		284168		286431		A/sense		592		2175		0.3318		1.0006
	Alloherpesviridae				Cyprinivirus		Cyprinid herpesvirus 3		Koi Herpesvirus		KHV-U		DQ657948		protein-ORF7		287541		290174		A/sense		426		2424		0.2657		1.0007
	Alloherpesviridae				Cyprinivirus		Cyprinid herpesvirus 3		Koi Herpesvirus		KHV-U		DQ657948		protein-ORF8		290526		291395		A/sense		289		867		0.589		0.9632
	Alloherpesviridae				Ictalurivirus		Acipenserid herpesvirus 2		White Sturgeon Herpesvirus 2		SRWSHV		FJ815289		ORF24		1		864		Sense		287		861		0.9975		1.1673
	Alloherpesviridae				Ictalurivirus		Acipenserid herpesvirus 2		White Sturgeon Herpesvirus 2		SRWSHV		FJ815289		ORF73		737		1585		Sense		282		846		0.8236		0.9017
	Alloherpesviridae				Ictalurivirus		Acipenserid herpesvirus 2		White Sturgeon Herpesvirus 2		SRWSHV		FJ815289		ORF25		1570		3066		Sense		498		1494		0.7636		1.1072
	Alloherpesviridae				Ictalurivirus		Acipenserid herpesvirus 2		White Sturgeon Herpesvirus 2		SRWSHV		FJ815289		ORF26		2967		3383		Sense		138		414		0.6851		0.6603
	Alloherpesviridae				Ictalurivirus		Acipenserid herpesvirus 2		White Sturgeon Herpesvirus 2		SRWSHV		FJ815289		ORF27		3388		4269		Sense		293		879		0.6583		1.0912
	Alloherpesviridae				Ictalurivirus		Acipenserid herpesvirus 2		White Sturgeon Herpesvirus 2		SRWSHV		FJ815289		ORF28		4322		6193		A/sense		623		1869		0.9542		0.9395
	Alloherpesviridae				Ictalurivirus		Acipenserid herpesvirus 2		White Sturgeon Herpesvirus 2		SRWSHV		FJ815289		ORF29		6156		6668		A/sense		170		510		1.0763		1.2051
	Alloherpesviridae				Ictalurivirus		Acipenserid herpesvirus 2		White Sturgeon Herpesvirus 2		SRWSHV		FJ815289		ORF30		6661		7290		Sense		209		627		0.8829		0.8125
	Alloherpesviridae				Ictalurivirus		Acipenserid herpesvirus 2		White Sturgeon Herpesvirus 2		SRWSHV		FJ815289		ORF80		7327		7881		A/sense		184		552		0.8495		1.0772
	Alloherpesviridae				Ictalurivirus		Acipenserid herpesvirus 2		White Sturgeon Herpesvirus 2		SRWSHV		FJ815289		ORF33		7880		8755		Sense		291		873		1.1056		1.068
	Alloherpesviridae				Ictalurivirus		Acipenserid herpesvirus 2		White Sturgeon Herpesvirus 2		SRWSHV		FJ815289		ORF34		8592		9944		Sense		450		1350		0.7881		0.8385
	Alloherpesviridae				Ictalurivirus		Acipenserid herpesvirus 2		White Sturgeon Herpesvirus 2		SRWSHV		FJ815289		ORF35		9826		10479		Sense		217		651		0.7526		1.0518
	Alloherpesviridae				Ictalurivirus		Acipenserid herpesvirus 2		White Sturgeon Herpesvirus 2		SRWSHV		FJ815289		ORF36		10457		10825		Sense		122		366		0.739		1.0962
	Alloherpesviridae				Ictalurivirus		Acipenserid herpesvirus 2		White Sturgeon Herpesvirus 2		SRWSHV		FJ815289		ORF37		10952		12835		A/sense		627		1881		0.9263		1.0566
	Alloherpesviridae				Ictalurivirus		Acipenserid herpesvirus 2		White Sturgeon Herpesvirus 2		SRWSHV		FJ815289		ORF38		12804		13271		Sense		155		465		1.0842		1.0816
	Alloherpesviridae				Ictalurivirus		Acipenserid herpesvirus 2		White Sturgeon Herpesvirus 2		SRWSHV		FJ815289		ORF39		13305		16877		Sense		1190		3570		0.8903		1.0626
	Alloherpesviridae				Ictalurivirus		Acipenserid herpesvirus 2		White Sturgeon Herpesvirus 2		SRWSHV		FJ815289		ORF81		16904		17533		Sense		209		627		0.9312		1.1723
	Alloherpesviridae				Ictalurivirus		Acipenserid herpesvirus 2		White Sturgeon Herpesvirus 2		SRWSHV		FJ815289		ORF41		17534		18424		A/sense		296		888		0.8813		1.1059
	Alloherpesviridae				Ictalurivirus		Acipenserid herpesvirus 2		White Sturgeon Herpesvirus 2		SRWSHV		FJ815289		ORF82		18423		19001		Sense		192		576		0.7766		0.8886
	Alloherpesviridae				Ictalurivirus		Acipenserid herpesvirus 2		White Sturgeon Herpesvirus 2		SRWSHV		FJ815289		ORF43		19096		21762		A/sense		888		2664		0.6487		1.1059
	Alloherpesviridae				Ictalurivirus		Acipenserid herpesvirus 2		White Sturgeon Herpesvirus 2		SRWSHV		FJ815289		ORF44		21712		22710		Sense		332		996		0.7146		0.9187
	Alloherpesviridae				Ictalurivirus		Acipenserid herpesvirus 2		White Sturgeon Herpesvirus 2		SRWSHV		FJ815289		ORF83		23279		23890		A/sense		203		609		0.8531		0.9633
	Alloherpesviridae				Ictalurivirus		Acipenserid herpesvirus 2		White Sturgeon Herpesvirus 2		SRWSHV		FJ815289		ORF46		23911		27792		A/sense		1293		3879		0.9549		1.0535
	Alloherpesviridae				Ictalurivirus		Acipenserid herpesvirus 2		White Sturgeon Herpesvirus 2		SRWSHV		FJ815289		ORF47		27758		28972		Sense		404		1212		0.8772		0.9831
	Alloherpesviridae				Ictalurivirus		Acipenserid herpesvirus 2		White Sturgeon Herpesvirus 2		SRWSHV		FJ815289		ORF48		29004		29420		A/sense		138		414		0.1775		0.922
	Alloherpesviridae				Ictalurivirus		Acipenserid herpesvirus 2		White Sturgeon Herpesvirus 2		SRWSHV		FJ815289		ORF84		29432		29911		A/sense		159		477		0.7982		0.9937
	Alloherpesviridae				Ictalurivirus		Acipenserid herpesvirus 2		White Sturgeon Herpesvirus 2		SRWSHV		FJ815289		ORF49		29950		30834		A/sense		294		882		0.8302		1.2321
	Alloherpesviridae				Ictalurivirus		Acipenserid herpesvirus 2		White Sturgeon Herpesvirus 2		SRWSHV		FJ815289		ORF85		30831		31046		A/sense		71		213		1.001		1.4137
	Alloherpesviridae				Ictalurivirus		Acipenserid herpesvirus 2		White Sturgeon Herpesvirus 2		SRWSHV		FJ815289		ORF86		30998		31450		A/sense		150		450		0.5813		0.8141
	Alloherpesviridae				Ictalurivirus		Acipenserid herpesvirus 2		White Sturgeon Herpesvirus 2		SRWSHV		FJ815289		ORF87		31441		31860		A/sense		139		417		0.9782		0.9953
	Alloherpesviridae				Ictalurivirus		Acipenserid herpesvirus 2		White Sturgeon Herpesvirus 2		SRWSHV		FJ815289		ORF52		31859		32494		Sense		211		633		0.9089		1.0752
	Alloherpesviridae				Ictalurivirus		Acipenserid herpesvirus 2		White Sturgeon Herpesvirus 2		SRWSHV		FJ815289		ORF53		32466		33407		A/sense		313		939		0.934		1.0086
	Alloherpesviridae				Ictalurivirus		Acipenserid herpesvirus 2		White Sturgeon Herpesvirus 2		SRWSHV		FJ815289		ORF54		33409		35235		Sense		608		1824		0.6688		0.985
	Alloherpesviridae				Ictalurivirus		Acipenserid herpesvirus 2		White Sturgeon Herpesvirus 2		SRWSHV		FJ815289		ORF55		35268		36461		Sense		397		1191		0.8582		0.8247
	Alloherpesviridae				Ictalurivirus		Acipenserid herpesvirus 2		White Sturgeon Herpesvirus 2		SRWSHV		FJ815289		ORF56		36563		40111		A/sense		1182		3546		0.7553		1.0022
	Alloherpesviridae				Ictalurivirus		Acipenserid herpesvirus 2		White Sturgeon Herpesvirus 2		SRWSHV		FJ815289		ORF57+58		40279		44897		Sense		576		4521		0.7197		1.0308
	Alloherpesviridae				Ictalurivirus		Acipenserid herpesvirus 2		White Sturgeon Herpesvirus 2		SRWSHV		FJ815289		ORF59		45063		46139		A/sense		358		1074		0.7508		0.8995
	Alloherpesviridae				Ictalurivirus		Acipenserid herpesvirus 2		White Sturgeon Herpesvirus 2		SRWSHV		FJ815289		ORF60		46125		47171		Sense		348		1044		1.006		0.9739
	Alloherpesviridae				Ictalurivirus		Acipenserid herpesvirus 2		White Sturgeon Herpesvirus 2		SRWSHV		FJ815289		ORF61		47242		48216		A/sense		324		972		0.8828		0.9616
	Alloherpesviridae				Ictalurivirus		Acipenserid herpesvirus 2		White Sturgeon Herpesvirus 2		SRWSHV		FJ815289		ORF62		48146		66037		Sense		163		1392		0.8507		0.8533
	Alloherpesviridae				Ictalurivirus		Acipenserid herpesvirus 2		White Sturgeon Herpesvirus 2		SRWSHV		FJ815289		ORF63		49048		51066		Sense		672		2016		0.7583		1.0286
	Alloherpesviridae				Ictalurivirus		Acipenserid herpesvirus 2		White Sturgeon Herpesvirus 2		SRWSHV		FJ815289		ORF64		51029		52531		Sense		500		1500		0.7638		1.0619
	Alloherpesviridae				Ictalurivirus		Acipenserid herpesvirus 2		White Sturgeon Herpesvirus 2		SRWSHV		FJ815289		ORF65		52797		58580		A/sense		1927		5781		0.7008		1.0016
	Alloherpesviridae				Ictalurivirus		Acipenserid herpesvirus 2		White Sturgeon Herpesvirus 2		SRWSHV		FJ815289		ORF66		58559		59920		A/sense		453		1359		0.9074		1.1747
	Alloherpesviridae				Ictalurivirus		Acipenserid herpesvirus 2		White Sturgeon Herpesvirus 2		SRWSHV		FJ815289		ORF67		59919		64595		Sense		1558		4674		0.8898		1.0194
	Alloherpesviridae				Ictalurivirus		Acipenserid herpesvirus 2		White Sturgeon Herpesvirus 2		SRWSHV		FJ815289		ORF68		64580		65827		A/sense		415		1245		0.933		1.0232
	Alloherpesviridae				Ictalurivirus		Ictalurid herpesvirus 1		Channel Catfish Virus		Auburn 1		M75136		ORF1		742		3330		A/sense		862		2586		0.9007		0.7965
	Alloherpesviridae				Ictalurivirus		Ictalurid herpesvirus 1		Channel Catfish Virus		Auburn 1		M75136		ORF2		3502		4725		Sense		407		1221		1.1114		0.7773
	Alloherpesviridae				Ictalurivirus		Ictalurid herpesvirus 1		Channel Catfish Virus		Auburn 1		M75136		ORF3		4886		5794		Sense		302		906		0.9132		0.7562
	Alloherpesviridae				Ictalurivirus		Ictalurid herpesvirus 1		Channel Catfish Virus		Auburn 1		M75136		ORF4		7960		8499		Sense		179		537		0.964		0.8309
	Alloherpesviridae				Ictalurivirus		Ictalurid herpesvirus 1		Channel Catfish Virus		Auburn 1		M75136		ORF5		8785		9471		Sense		228		684		1.0081		0.8349
	Alloherpesviridae				Ictalurivirus		Ictalurid herpesvirus 1		Channel Catfish Virus		Auburn 1		M75136		ORF6		9535		9951		Sense		138		414		1.069		0.9533
	Alloherpesviridae				Ictalurivirus		Ictalurid herpesvirus 1		Channel Catfish Virus		Auburn 1		M75136		ORF7		10863		11285		Sense		140		420		0.9997		0.8802
	Alloherpesviridae				Ictalurivirus		Ictalurid herpesvirus 1		Channel Catfish Virus		Auburn 1		M75136		ORF8		12462		13160		Sense		232		696		1.0755		0.7305
	Alloherpesviridae				Ictalurivirus		Ictalurid herpesvirus 1		Channel Catfish Virus		Auburn 1		M75136		ORF9		13197		13673		Sense		158		474		1.0205		0.839
	Alloherpesviridae				Ictalurivirus		Ictalurid herpesvirus 1		Channel Catfish Virus		Auburn 1		M75136		ORF10		14076		14531		Sense		151		453		1.0296		0.7575
	Alloherpesviridae				Ictalurivirus		Ictalurid herpesvirus 1		Channel Catfish Virus		Auburn 1		M75136		ORF11		14539		15384		Sense		281		843		1.1334		0.8611
	Alloherpesviridae				Ictalurivirus		Ictalurid herpesvirus 1		Channel Catfish Virus		Auburn 1		M75136		ORF12		15391		16290		Sense		299		897		0.9451		0.8807
	Alloherpesviridae				Ictalurivirus		Ictalurid herpesvirus 1		Channel Catfish Virus		Auburn 1		M75136		ORF13		16354		16602		Sense		82		246		0.8222		0.6223
	Alloherpesviridae				Ictalurivirus		Ictalurid herpesvirus 1		Channel Catfish Virus		Auburn 1		M75136		ORF14		17346		18521		A/sense		391		1173		1.0233		0.8294
	Alloherpesviridae				Ictalurivirus		Ictalurid herpesvirus 1		Channel Catfish Virus		Auburn 1		M75136		ORF15		18866		20008		A/sense		380		1140		1.0043		0.7714
	Alloherpesviridae				Ictalurivirus		Ictalurid herpesvirus 1		Channel Catfish Virus		Auburn 1		M75136		ORF16		20171		21334		A/sense		387		1161		1.0598		0.8887
	Alloherpesviridae				Ictalurivirus		Ictalurid herpesvirus 1		Channel Catfish Virus		Auburn 1		M75136		ORF17		22832		23728		A/sense		298		894		0.9752		0.7725
	Alloherpesviridae				Ictalurivirus		Ictalurid herpesvirus 1		Channel Catfish Virus		Auburn 1		M75136		ORF18		23762		24718		Sense		318		954		0.9723		0.7642
	Alloherpesviridae				Ictalurivirus		Ictalurid herpesvirus 1		Channel Catfish Virus		Auburn 1		M75136		ORF19		24842		25456		Sense		204		612		1.0652		0.7951
	Alloherpesviridae				Ictalurivirus		Ictalurid herpesvirus 1		Channel Catfish Virus		Auburn 1		M75136		ORF20		25576		25884		A/sense		102		306		1.1531		0.5326
	Alloherpesviridae				Ictalurivirus		Ictalurid herpesvirus 1		Channel Catfish Virus		Auburn 1		M75136		ORF21		26089		26979		Sense		296		888		0.998		0.8339
	Alloherpesviridae				Ictalurivirus		Ictalurid herpesvirus 1		Channel Catfish Virus		Auburn 1		M75136		ORF22		27146		31357		A/sense		1403		4209		1.1079		0.8451
	Alloherpesviridae				Ictalurivirus		Ictalurid herpesvirus 1		Channel Catfish Virus		Auburn 1		M75136		ORF23		31281		32537		A/sense		418		1254		1.1561		0.8211
	Alloherpesviridae				Ictalurivirus		Ictalurid herpesvirus 1		Channel Catfish Virus		Auburn 1		M75136		ORF24		32293		33294		Sense		333		999		1.1627		0.8971
	Alloherpesviridae				Ictalurivirus		Ictalurid herpesvirus 1		Channel Catfish Virus		Auburn 1		M75136		ORF25		33342		34838		Sense		498		1494		1.0449		0.8458
	Alloherpesviridae				Ictalurivirus		Ictalurid herpesvirus 1		Channel Catfish Virus		Auburn 1		M75136		ORF26		34727		35146		Sense		139		417		1.1345		0.5588
	Alloherpesviridae				Ictalurivirus		Ictalurid herpesvirus 1		Channel Catfish Virus		Auburn 1		M75136		ORF27		35148		36014		Sense		288		864		0.9585		0.8249
	Alloherpesviridae				Ictalurivirus		Ictalurid herpesvirus 1		Channel Catfish Virus		Auburn 1		M75136		ORF28		36102		37874		A/sense		590		1770		1.0255		0.8911
	Alloherpesviridae				Ictalurivirus		Ictalurid herpesvirus 1		Channel Catfish Virus		Auburn 1		M75136		ORF29		37738		38499		A/sense		253		759		1.0849		0.7956
	Alloherpesviridae				Ictalurivirus		Ictalurid herpesvirus 1		Channel Catfish Virus		Auburn 1		M75136		ORF30		38368		38994		Sense		208		624		1.1292		0.9052
	Alloherpesviridae				Ictalurivirus		Ictalurid herpesvirus 1		Channel Catfish Virus		Auburn 1		M75136		ORF31		39053		39301		A/sense		82		246		1.3746		0.7942
	Alloherpesviridae				Ictalurivirus		Ictalurid herpesvirus 1		Channel Catfish Virus		Auburn 1		M75136		ORF32		39359		39763		Sense		134		402		1.3172		0.7558
	Alloherpesviridae				Ictalurivirus		Ictalurid herpesvirus 1		Channel Catfish Virus		Auburn 1		M75136		ORF33		39821		40693		Sense		290		870		1.1002		0.8572
	Alloherpesviridae				Ictalurivirus		Ictalurid herpesvirus 1		Channel Catfish Virus		Auburn 1		M75136		ORF34		40536		41861		Sense		441		1323		1.1242		0.7609
	Alloherpesviridae				Ictalurivirus		Ictalurid herpesvirus 1		Channel Catfish Virus		Auburn 1		M75136		ORF35		41707		42423		Sense		238		714		1.1039		0.7744
	Alloherpesviridae				Ictalurivirus		Ictalurid herpesvirus 1		Channel Catfish Virus		Auburn 1		M75136		ORF36		42425		42868		Sense		147		441		1.0717		0.672
	Alloherpesviridae				Ictalurivirus		Ictalurid herpesvirus 1		Channel Catfish Virus		Auburn 1		M75136		ORF37		43015		45027		A/sense		670		2010		1.0686		0.8275
	Alloherpesviridae				Ictalurivirus		Ictalurid herpesvirus 1		Channel Catfish Virus		Auburn 1		M75136		ORF38		44891		45256		Sense		121		363		1.2179		1.0639
	Alloherpesviridae				Ictalurivirus		Ictalurid herpesvirus 1		Channel Catfish Virus		Auburn 1		M75136		ORF39		45306		48677		Sense		1123		3369		0.9747		0.8451
	Alloherpesviridae				Ictalurivirus		Ictalurid herpesvirus 1		Channel Catfish Virus		Auburn 1		M75136		ORF40		48880		49290		A/sense		136		408		1.0494		0.9305
	Alloherpesviridae				Ictalurivirus		Ictalurid herpesvirus 1		Channel Catfish Virus		Auburn 1		M75136		ORF41		49423		50325		A/sense		300		900		0.9774		0.7386
	Alloherpesviridae				Ictalurivirus		Ictalurid herpesvirus 1		Channel Catfish Virus		Auburn 1		M75136		ORF42		50324		50713		Sense		129		387		0.8746		0.8464
	Alloherpesviridae				Ictalurivirus		Ictalurid herpesvirus 1		Channel Catfish Virus		Auburn 1		M75136		ORF43		51032		53707		A/sense		891		2673		0.9075		0.7718
	Alloherpesviridae				Ictalurivirus		Ictalurid herpesvirus 1		Channel Catfish Virus		Auburn 1		M75136		ORF44		53657		54664		Sense		335		1005		0.9825		0.7812
	Alloherpesviridae				Ictalurivirus		Ictalurid herpesvirus 1		Channel Catfish Virus		Auburn 1		M75136		ORF45		54642		55364		Sense		240		720		1.0268		0.9562
	Alloherpesviridae				Ictalurivirus		Ictalurid herpesvirus 1		Channel Catfish Virus		Auburn 1		M75136		ORF46		55427		59494		A/sense		1355		4065		1.1098		0.7902
	Alloherpesviridae				Ictalurivirus		Ictalurid herpesvirus 1		Channel Catfish Virus		Auburn 1		M75136		ORF47		59469		60584		Sense		371		1113		1.1636		0.6878
	Alloherpesviridae				Ictalurivirus		Ictalurid herpesvirus 1		Channel Catfish Virus		Auburn 1		M75136		ORF48		60845		61681		A/sense		278		834		1.1117		0.8135
	Alloherpesviridae				Ictalurivirus		Ictalurid herpesvirus 1		Channel Catfish Virus		Auburn 1		M75136		ORF49		61678		62244		A/sense		188		564		1.1127		0.925
	Alloherpesviridae				Ictalurivirus		Ictalurid herpesvirus 1		Channel Catfish Virus		Auburn 1		M75136		ORF50		62436		64448		A/sense		670		2010		1.0221		0.8896
	Alloherpesviridae				Ictalurivirus		Ictalurid herpesvirus 1		Channel Catfish Virus		Auburn 1		M75136		ORF51		64574		65038		A/sense		154		462		1.2339		0.8891
	Alloherpesviridae				Ictalurivirus		Ictalurid herpesvirus 1		Channel Catfish Virus		Auburn 1		M75136		ORF52		65102		66058		Sense		318		954		1.2876		0.9328
	Alloherpesviridae				Ictalurivirus		Ictalurid herpesvirus 1		Channel Catfish Virus		Auburn 1		M75136		ORF53		66033		66959		A/sense		308		924		1.093		0.8406
	Alloherpesviridae				Ictalurivirus		Ictalurid herpesvirus 1		Channel Catfish Virus		Auburn 1		M75136		ORF54		66952		68775		Sense		607		1821		1.0917		0.8293
	Alloherpesviridae				Ictalurivirus		Ictalurid herpesvirus 1		Channel Catfish Virus		Auburn 1		M75136		ORF55		68890		70056		Sense		388		1164		1.1064		0.7793
	Alloherpesviridae				Ictalurivirus		Ictalurid herpesvirus 1		Channel Catfish Virus		Auburn 1		M75136		ORF56		70265		73804		A/sense		1179		3537		1.0991		0.8072
	Alloherpesviridae				Ictalurivirus		Ictalurid herpesvirus 1		Channel Catfish Virus		Auburn 1		M75136		ORF57		73958		78608		Sense		578		4536		0.9707		0.8275
	Alloherpesviridae				Ictalurivirus		Ictalurid herpesvirus 1		Channel Catfish Virus		Auburn 1		M75136		ORF59		78703		79740		A/sense		345		1035		0.9605		0.8458
	Alloherpesviridae				Ictalurivirus		Ictalurid herpesvirus 1		Channel Catfish Virus		Auburn 1		M75136		ORF60		79779		80960		Sense		393		1179		1.132		0.7634
	Alloherpesviridae				Ictalurivirus		Ictalurid herpesvirus 1		Channel Catfish Virus		Auburn 1		M75136		ORF61		80932		81891		A/sense		319		957		1.1029		0.8179
	Alloherpesviridae				Ictalurivirus		Ictalurid herpesvirus 1		Channel Catfish Virus		Auburn 1		M75136		ORF62		81869		99543		Sense		265		2202		1.124		0.7761
	Alloherpesviridae				Ictalurivirus		Ictalurid herpesvirus 1		Channel Catfish Virus		Auburn 1		M75136		ORF63		82758		84746		Sense		662		1986		1.032		0.8575
	Alloherpesviridae				Ictalurivirus		Ictalurid herpesvirus 1		Channel Catfish Virus		Auburn 1		M75136		ORF64		84664		86208		Sense		514		1542		0.9933		0.8279
	Alloherpesviridae				Ictalurivirus		Ictalurid herpesvirus 1		Channel Catfish Virus		Auburn 1		M75136		ORF65		86367		90671		A/sense		1434		4302		1.0981		0.8554
	Alloherpesviridae				Ictalurivirus		Ictalurid herpesvirus 1		Channel Catfish Virus		Auburn 1		M75136		ORF66		90662		91897		A/sense		411		1233		0.9915		0.7672
	Alloherpesviridae				Ictalurivirus		Ictalurid herpesvirus 1		Channel Catfish Virus		Auburn 1		M75136		ORF67		91887		96557		Sense		1556		4668		1.0856		0.7626
	Alloherpesviridae				Ictalurivirus		Ictalurid herpesvirus 1		Channel Catfish Virus		Auburn 1		M75136		ORF68		96520		97428		A/sense		302		906		1.1758		0.7185
	Alloherpesviridae				Ictalurivirus		Ictalurid herpesvirus 1		Channel Catfish Virus		Auburn 1		M75136		ORF70		98038		98721		A/sense		227		681		1.3193		0.8225
	Alloherpesviridae				Ictalurivirus		Ictalurid herpesvirus 1		Channel Catfish Virus		Auburn 1		M75136		ORF72		100000		104052		Sense		1350		4050		0.9702		0.7693
	Alloherpesviridae				Ictalurivirus		Ictalurid herpesvirus 1		Channel Catfish Virus		Auburn 1		M75136		ORF73		105189		108077		A/sense		962		2886		1.012		0.7653
	Alloherpesviridae				Ictalurivirus		Ictalurid herpesvirus 1		Channel Catfish Virus		Auburn 1		M75136		ORF74		108143		110164		A/sense		673		2019		1.0839		0.8838
	Alloherpesviridae				Ictalurivirus		Ictalurid herpesvirus 1		Channel Catfish Virus		Auburn 1		M75136		ORF75		110271		111542		A/sense		423		1269		1.1295		0.8459
	Alloherpesviridae				Ictalurivirus		Ictalurid herpesvirus 1		Channel Catfish Virus		Auburn 1		M75136		ORF76		111597		112322		A/sense		241		723		1.0471		0.7813
	Alloherpesviridae				Ictalurivirus		Ictalurid herpesvirus 1		Channel Catfish Virus		Auburn 1		M75136		ORF77		112497		113183		A/sense		228		684		1.116		0.8276
	Alloherpesviridae				Ictalurivirus		Ictalurid herpesvirus 1		Channel Catfish Virus		Auburn 1		M75136		ORF78		113341		114543		Sense		400		1200		1.0991		0.7351
	Alloherpesviridae				Ictalurivirus		Ictalurid herpesvirus 1		Channel Catfish Virus		Auburn 1		M75136		ORF79		114588		115133		Sense		181		543		0.9131		0.8246
	Alloherpesviridae				Ictalurivirus		Ictalurid herpesvirus 1		Channel Catfish Virus		Auburn 1		M75136		ORF1		116412		119000		A/sense		862		2586		0.9007		0.7965
	Alloherpesviridae				Ictalurivirus		Ictalurid herpesvirus 1		Channel Catfish Virus		Auburn 1		M75136		ORF2		119172		120395		Sense		407		1221		1.1114		0.7773
	Alloherpesviridae				Ictalurivirus		Ictalurid herpesvirus 1		Channel Catfish Virus		Auburn 1		M75136		ORF3		120556		121464		Sense		302		906		0.9132		0.7562
	Alloherpesviridae				Ictalurivirus		Ictalurid herpesvirus 1		Channel Catfish Virus		Auburn 1		M75136		ORF4		123630		124169		Sense		179		537		0.964		0.8309
	Alloherpesviridae				Ictalurivirus		Ictalurid herpesvirus 1		Channel Catfish Virus		Auburn 1		M75136		ORF5		124455		125141		Sense		228		684		1.0081		0.8349
	Alloherpesviridae				Ictalurivirus		Ictalurid herpesvirus 1		Channel Catfish Virus		Auburn 1		M75136		ORF6		125205		125621		Sense		138		414		1.069		0.9533
	Alloherpesviridae				Ictalurivirus		Ictalurid herpesvirus 1		Channel Catfish Virus		Auburn 1		M75136		ORF7		126533		126955		Sense		140		420		0.9997		0.8802
	Alloherpesviridae				Ictalurivirus		Ictalurid herpesvirus 1		Channel Catfish Virus		Auburn 1		M75136		ORF8		128132		128830		Sense		232		696		1.0755		0.7305
	Alloherpesviridae				Ictalurivirus		Ictalurid herpesvirus 1		Channel Catfish Virus		Auburn 1		M75136		ORF9		128867		129343		Sense		158		474		1.0205		0.839
	Alloherpesviridae				Ictalurivirus		Ictalurid herpesvirus 1		Channel Catfish Virus		Auburn 1		M75136		ORF10		129746		130201		Sense		151		453		1.0296		0.7575
	Alloherpesviridae				Ictalurivirus		Ictalurid herpesvirus 1		Channel Catfish Virus		Auburn 1		M75136		ORF11		130209		131054		Sense		281		843		1.1334		0.8611
	Alloherpesviridae				Ictalurivirus		Ictalurid herpesvirus 1		Channel Catfish Virus		Auburn 1		M75136		ORF12		131061		131960		Sense		299		897		0.9451		0.8807
	Alloherpesviridae				Ictalurivirus		Ictalurid herpesvirus 1		Channel Catfish Virus		Auburn 1		M75136		ORF13		132024		132272		Sense		82		246		0.8222		0.6223
	Alloherpesviridae				Ictalurivirus		Ictalurid herpesvirus 1		Channel Catfish Virus		Auburn 1		M75136		ORF14		133016		134191		A/sense		391		1173		1.0233		0.8294
	Alloherpesviridae				Ictalurivirus		Ictalurid herpesvirus 2		Black Bullhead Herpesvirus		760/94		MG271984		ORF1L		378		3194		A/sense		938		2814		0.5084		0.8091
	Alloherpesviridae				Ictalurivirus		Ictalurid herpesvirus 2		Black Bullhead Herpesvirus		760/94		MG271984		ORF2L		3474		4781		Sense		435		1305		0.812		0.7602
	Alloherpesviridae				Ictalurivirus		Ictalurid herpesvirus 2		Black Bullhead Herpesvirus		760/94		MG271984		ORF88L		4890		6356		Sense		488		1464		0.5851		0.832
	Alloherpesviridae				Ictalurivirus		Ictalurid herpesvirus 2		Black Bullhead Herpesvirus		760/94		MG271984		ORF89L		6911		7558		Sense		215		645		0.8993		0.7623
	Alloherpesviridae				Ictalurivirus		Ictalurid herpesvirus 2		Black Bullhead Herpesvirus		760/94		MG271984		ORF5L		7861		8559		Sense		232		696		0.955		0.736
	Alloherpesviridae				Ictalurivirus		Ictalurid herpesvirus 2		Black Bullhead Herpesvirus		760/94		MG271984		ORF90L		8720		9484		Sense		254		762		0.7792		0.8229
	Alloherpesviridae				Ictalurivirus		Ictalurid herpesvirus 2		Black Bullhead Herpesvirus		760/94		MG271984		ORF91L		10118		11065		Sense		315		945		0.5983		0.7701
	Alloherpesviridae				Ictalurivirus		Ictalurid herpesvirus 2		Black Bullhead Herpesvirus		760/94		MG271984		ORF92L		11766		12188		A/sense		140		420		0.8326		0.7775
	Alloherpesviridae				Ictalurivirus		Ictalurid herpesvirus 2		Black Bullhead Herpesvirus		760/94		MG271984		ORF93L		12484		13158		Sense		224		672		0.7777		0.9176
	Alloherpesviridae				Ictalurivirus		Ictalurid herpesvirus 2		Black Bullhead Herpesvirus		760/94		MG271984		ORF9L		14840		15874		Sense		344		1032		0.8302		0.8919
	Alloherpesviridae				Ictalurivirus		Ictalurid herpesvirus 2		Black Bullhead Herpesvirus		760/94		MG271984		ORF10L		16020		16478		Sense		152		456		0.8182		0.8954
	Alloherpesviridae				Ictalurivirus		Ictalurid herpesvirus 2		Black Bullhead Herpesvirus		760/94		MG271984		ORF11L		16556		17422		Sense		288		864		0.9805		0.9019
	Alloherpesviridae				Ictalurivirus		Ictalurid herpesvirus 2		Black Bullhead Herpesvirus		760/94		MG271984		ORF12L		17568		18617		Sense		349		1047		0.8865		0.8549
	Alloherpesviridae				Ictalurivirus		Ictalurid herpesvirus 2		Black Bullhead Herpesvirus		760/94		MG271984		ORF14L		19485		20705		A/sense		406		1218		0.8811		0.8524
	Alloherpesviridae				Ictalurivirus		Ictalurid herpesvirus 2		Black Bullhead Herpesvirus		760/94		MG271984		ORF94		20686		21312		A/sense		208		624		0.852		0.9098
	Alloherpesviridae				Ictalurivirus		Ictalurid herpesvirus 2		Black Bullhead Herpesvirus		760/94		MG271984		ORF17		22095		23369		A/sense		424		1272		0.7066		0.9362
	Alloherpesviridae				Ictalurivirus		Ictalurid herpesvirus 2		Black Bullhead Herpesvirus		760/94		MG271984		ORF18a		23547		24680		Sense		377		1131		0.9744		0.8343
	Alloherpesviridae				Ictalurivirus		Ictalurid herpesvirus 2		Black Bullhead Herpesvirus		760/94		MG271984		ORF18b		24731		25639		Sense		302		906		0.7665		0.8259
	Alloherpesviridae				Ictalurivirus		Ictalurid herpesvirus 2		Black Bullhead Herpesvirus		760/94		MG271984		ORF95		25806		26429		Sense		207		621		0.7332		0.7937
	Alloherpesviridae				Ictalurivirus		Ictalurid herpesvirus 2		Black Bullhead Herpesvirus		760/94		MG271984		ORF20		26489		26851		A/sense		120		360		1.0748		1.242
	Alloherpesviridae				Ictalurivirus		Ictalurid herpesvirus 2		Black Bullhead Herpesvirus		760/94		MG271984		ORF96		27046		28269		Sense		407		1221		0.7762		0.8952
	Alloherpesviridae				Ictalurivirus		Ictalurid herpesvirus 2		Black Bullhead Herpesvirus		760/94		MG271984		ORF22		28507		32994		A/sense		1495		4485		0.8681		0.7778
	Alloherpesviridae				Ictalurivirus		Ictalurid herpesvirus 2		Black Bullhead Herpesvirus		760/94		MG271984		ORF23		32897		33952		A/sense		351		1053		0.8665		0.7886
	Alloherpesviridae				Ictalurivirus		Ictalurid herpesvirus 2		Black Bullhead Herpesvirus		760/94		MG271984		ORF24		33939		34937		Sense		332		996		0.93		0.807
	Alloherpesviridae				Ictalurivirus		Ictalurid herpesvirus 2		Black Bullhead Herpesvirus		760/94		MG271984		ORF25		34983		36527		Sense		514		1542		0.9663		0.8561
	Alloherpesviridae				Ictalurivirus		Ictalurid herpesvirus 2		Black Bullhead Herpesvirus		760/94		MG271984		ORF27		36790		37713		Sense		307		921		0.8041		0.8241
	Alloherpesviridae				Ictalurivirus		Ictalurid herpesvirus 2		Black Bullhead Herpesvirus		760/94		MG271984		ORF28		37920		39953		A/sense		677		2031		0.9159		0.8344
	Alloherpesviridae				Ictalurivirus		Ictalurid herpesvirus 2		Black Bullhead Herpesvirus		760/94		MG271984		ORF29		39808		40452		A/sense		214		642		1.065		0.893
	Alloherpesviridae				Ictalurivirus		Ictalurid herpesvirus 2		Black Bullhead Herpesvirus		760/94		MG271984		ORF30		40473		41099		Sense		208		624		0.9433		0.8203
	Alloherpesviridae				Ictalurivirus		Ictalurid herpesvirus 2		Black Bullhead Herpesvirus		760/94		MG271984		ORF97		41451		42002		A/sense		183		549		0.8797		0.7174
	Alloherpesviridae				Ictalurivirus		Ictalurid herpesvirus 2		Black Bullhead Herpesvirus		760/94		MG271984		ORF33		41992		42870		Sense		292		876		0.8813		0.8286
	Alloherpesviridae				Ictalurivirus		Ictalurid herpesvirus 2		Black Bullhead Herpesvirus		760/94		MG271984		ORF34		42713		44035		Sense		440		1320		0.8329		0.7532
	Alloherpesviridae				Ictalurivirus		Ictalurid herpesvirus 2		Black Bullhead Herpesvirus		760/94		MG271984		ORF35		43905		44597		Sense		230		690		0.9452		0.8052
	Alloherpesviridae				Ictalurivirus		Ictalurid herpesvirus 2		Black Bullhead Herpesvirus		760/94		MG271984		ORF36		44615		45088		Sense		157		471		0.8156		0.8143
	Alloherpesviridae				Ictalurivirus		Ictalurid herpesvirus 2		Black Bullhead Herpesvirus		760/94		MG271984		ORF37		45232		47151		A/sense		639		1917		0.9073		0.7718
	Alloherpesviridae				Ictalurivirus		Ictalurid herpesvirus 2		Black Bullhead Herpesvirus		760/94		MG271984		ORF38		47105		47470		Sense		121		363		1.0562		0.9442
	Alloherpesviridae				Ictalurivirus		Ictalurid herpesvirus 2		Black Bullhead Herpesvirus		760/94		MG271984		ORF39		47526		50897		Sense		1123		3369		0.775		0.8607
	Alloherpesviridae				Ictalurivirus		Ictalurid herpesvirus 2		Black Bullhead Herpesvirus		760/94		MG271984		ORF81		50913		51626		Sense		237		711		0.5236		0.8281
	Alloherpesviridae				Ictalurivirus		Ictalurid herpesvirus 2		Black Bullhead Herpesvirus		760/94		MG271984		ORF41		51623		52546		A/sense		307		921		0.8167		0.747
	Alloherpesviridae				Ictalurivirus		Ictalurid herpesvirus 2		Black Bullhead Herpesvirus		760/94		MG271984		ORF98		52548		53063		Sense		171		513		0.9447		0.8868
	Alloherpesviridae				Ictalurivirus		Ictalurid herpesvirus 2		Black Bullhead Herpesvirus		760/94		MG271984		ORF43		53639		56314		A/sense		891		2673		0.6532		0.8729
	Alloherpesviridae				Ictalurivirus		Ictalurid herpesvirus 2		Black Bullhead Herpesvirus		760/94		MG271984		ORF44		56264		57265		Sense		333		999		0.7522		0.7605
	Alloherpesviridae				Ictalurivirus		Ictalurid herpesvirus 2		Black Bullhead Herpesvirus		760/94		MG271984		ORF99		57249		57842		Sense		197		591		0.8494		0.8531
	Alloherpesviridae				Ictalurivirus		Ictalurid herpesvirus 2		Black Bullhead Herpesvirus		760/94		MG271984		ORF46		58003		62157		A/sense		1384		4152		0.8726		0.775
	Alloherpesviridae				Ictalurivirus		Ictalurid herpesvirus 2		Black Bullhead Herpesvirus		760/94		MG271984		ORF47a		61946		63238		Sense		430		1290		0.9338		0.6932
	Alloherpesviridae				Ictalurivirus		Ictalurid herpesvirus 2		Black Bullhead Herpesvirus		760/94		MG271984		ORF47b		63363		64688		Sense		441		1323		0.804		0.7541
	Alloherpesviridae				Ictalurivirus		Ictalurid herpesvirus 2		Black Bullhead Herpesvirus		760/94		MG271984		ORF48		64808		65677		A/sense		289		867		0.796		0.6796
	Alloherpesviridae				Ictalurivirus		Ictalurid herpesvirus 2		Black Bullhead Herpesvirus		760/94		MG271984		ORF49		65695		66126		A/sense		143		429		0.8088		0.9297
	Alloherpesviridae				Ictalurivirus		Ictalurid herpesvirus 2		Black Bullhead Herpesvirus		760/94		MG271984		ORF100		66720		67520		Sense		266		798		0.7432		0.8018
	Alloherpesviridae				Ictalurivirus		Ictalurid herpesvirus 2		Black Bullhead Herpesvirus		760/94		MG271984		ORF51		68264		68779		A/sense		171		513		0.8516		0.8238
	Alloherpesviridae				Ictalurivirus		Ictalurid herpesvirus 2		Black Bullhead Herpesvirus		760/94		MG271984		ORF87		68743		69246		A/sense		167		501		0.87		0.9137
	Alloherpesviridae				Ictalurivirus		Ictalurid herpesvirus 2		Black Bullhead Herpesvirus		760/94		MG271984		ORF52		69197		69796		Sense		199		597		0.8298		0.8556
	Alloherpesviridae				Ictalurivirus		Ictalurid herpesvirus 2		Black Bullhead Herpesvirus		760/94		MG271984		ORF53		69771		70703		A/sense		310		930		0.9456		0.8049
	Alloherpesviridae				Ictalurivirus		Ictalurid herpesvirus 2		Black Bullhead Herpesvirus		760/94		MG271984		ORF54		70702		72525		Sense		607		1821		0.8016		0.8587
	Alloherpesviridae				Ictalurivirus		Ictalurid herpesvirus 2		Black Bullhead Herpesvirus		760/94		MG271984		ORF55		72644		73807		Sense		387		1161		0.8292		0.7887
	Alloherpesviridae				Ictalurivirus		Ictalurid herpesvirus 2		Black Bullhead Herpesvirus		760/94		MG271984		ORF56		74008		77544		A/sense		1178		3534		0.8176		0.7755
	Alloherpesviridae				Ictalurivirus		Ictalurid herpesvirus 2		Black Bullhead Herpesvirus		760/94		MG271984		ORF57		77744		82383		Sense		578		4536		0.7651		0.8214
	Alloherpesviridae				Ictalurivirus		Ictalurid herpesvirus 2		Black Bullhead Herpesvirus		760/94		MG271984		ORF59		82538		83569		A/sense		343		1029		0.8227		0.8781
	Alloherpesviridae				Ictalurivirus		Ictalurid herpesvirus 2		Black Bullhead Herpesvirus		760/94		MG271984		ORF60		83623		84816		Sense		397		1191		0.7669		0.7461
	Alloherpesviridae				Ictalurivirus		Ictalurid herpesvirus 2		Black Bullhead Herpesvirus		760/94		MG271984		ORF61		84788		85729		A/sense		313		939		0.7953		0.7595
	Alloherpesviridae				Ictalurivirus		Ictalurid herpesvirus 2		Black Bullhead Herpesvirus		760/94		MG271984		ORF62		85728		103943		Sense		265		2202		0.7938		0.7601
	Alloherpesviridae				Ictalurivirus		Ictalurid herpesvirus 2		Black Bullhead Herpesvirus		760/94		MG271984		ORF63		86605		88590		Sense		661		1983		0.7392		0.7852
	Alloherpesviridae				Ictalurivirus		Ictalurid herpesvirus 2		Black Bullhead Herpesvirus		760/94		MG271984		ORF64		88547		90058		Sense		503		1509		0.8366		0.7981
	Alloherpesviridae				Ictalurivirus		Ictalurid herpesvirus 2		Black Bullhead Herpesvirus		760/94		MG271984		ORF65		90202		95091		A/sense		1629		4887		0.7893		0.771
	Alloherpesviridae				Ictalurivirus		Ictalurid herpesvirus 2		Black Bullhead Herpesvirus		760/94		MG271984		ORF66		95082		96308		A/sense		408		1224		0.8858		0.8071
	Alloherpesviridae				Ictalurivirus		Ictalurid herpesvirus 2		Black Bullhead Herpesvirus		760/94		MG271984		ORF67		96298		100974		Sense		1558		4674		0.8903		0.8214
	Alloherpesviridae				Ictalurivirus		Ictalurid herpesvirus 2		Black Bullhead Herpesvirus		760/94		MG271984		ORF68		100931		102148		A/sense		405		1215		0.8186		0.8549
	Alloherpesviridae				Ictalurivirus		Ictalurid herpesvirus 2		Black Bullhead Herpesvirus		760/94		MG271984		ORF70		102448		103131		A/sense		227		681		0.8704		0.8222
	Alloherpesviridae				Ictalurivirus		Ictalurid herpesvirus 2		Black Bullhead Herpesvirus		760/94		MG271984		ORF72		104156		108634		Sense		1492		4476		0.7482		0.8453
	Alloherpesviridae				Ictalurivirus		Ictalurid herpesvirus 2		Black Bullhead Herpesvirus		760/94		MG271984		ORF73		110120		113167		A/sense		1015		3045		0.7633		0.7587
	Alloherpesviridae				Ictalurivirus		Ictalurid herpesvirus 2		Black Bullhead Herpesvirus		760/94		MG271984		ORF74		113260		115380		A/sense		706		2118		0.8366		0.8577
	Alloherpesviridae				Ictalurivirus		Ictalurid herpesvirus 2		Black Bullhead Herpesvirus		760/94		MG271984		ORF75		115482		116741		A/sense		419		1257		0.8493		0.8399
	Alloherpesviridae				Ictalurivirus		Ictalurid herpesvirus 2		Black Bullhead Herpesvirus		760/94		MG271984		ORF76		116810		117481		A/sense		223		669		0.8429		0.8798
	Alloherpesviridae				Ictalurivirus		Ictalurid herpesvirus 2		Black Bullhead Herpesvirus		760/94		MG271984		ORF77		117706		118371		A/sense		221		663		0.8129		0.7574
	Alloherpesviridae				Ictalurivirus		Ictalurid herpesvirus 2		Black Bullhead Herpesvirus		760/94		MG271984		ORF78		118666		119865		Sense		399		1197		1.0237		0.7389
	Alloherpesviridae				Ictalurivirus		Ictalurid herpesvirus 2		Black Bullhead Herpesvirus		760/94		MG271984		ORF79		119912		120481		Sense		189		567		0.7066		0.7805
	Alloherpesviridae				Ictalurivirus		Ictalurid herpesvirus 2		Black Bullhead Herpesvirus		760/94		MG271984		ORF101		120696		121688		A/sense		330		990		0.7495		0.7681
	Alloherpesviridae				Ictalurivirus		Ictalurid herpesvirus 2		Black Bullhead Herpesvirus		760/94		MG271984		ORF1R		122569		125385		A/sense		938		2814		0.5084		0.8091
	Alloherpesviridae				Ictalurivirus		Ictalurid herpesvirus 2		Black Bullhead Herpesvirus		760/94		MG271984		ORF2R		125665		126972		Sense		435		1305		0.812		0.7602
	Alloherpesviridae				Ictalurivirus		Ictalurid herpesvirus 2		Black Bullhead Herpesvirus		760/94		MG271984		ORF88R		127081		128547		Sense		488		1464		0.5851		0.832
	Alloherpesviridae				Ictalurivirus		Ictalurid herpesvirus 2		Black Bullhead Herpesvirus		760/94		MG271984		ORF89R		129102		129749		Sense		215		645		0.8993		0.7623
	Alloherpesviridae				Ictalurivirus		Ictalurid herpesvirus 2		Black Bullhead Herpesvirus		760/94		MG271984		ORF5R		130052		130750		Sense		232		696		0.955		0.736
	Alloherpesviridae				Ictalurivirus		Ictalurid herpesvirus 2		Black Bullhead Herpesvirus		760/94		MG271984		ORF90R		130911		131675		Sense		254		762		0.7792		0.8229
	Alloherpesviridae				Ictalurivirus		Ictalurid herpesvirus 2		Black Bullhead Herpesvirus		760/94		MG271984		ORF91R		132309		133256		Sense		315		945		0.5983		0.7701
	Alloherpesviridae				Ictalurivirus		Ictalurid herpesvirus 2		Black Bullhead Herpesvirus		760/94		MG271984		ORF92R		133957		134379		A/sense		140		420		0.8326		0.7775
	Alloherpesviridae				Ictalurivirus		Ictalurid herpesvirus 2		Black Bullhead Herpesvirus		760/94		MG271984		ORF93R		134675		135349		Sense		224		672		0.7777		0.9176
	Alloherpesviridae				Ictalurivirus		Ictalurid herpesvirus 2		Black Bullhead Herpesvirus		760/94		MG271984		ORF9R		137031		138065		Sense		344		1032		0.8302		0.8919
	Alloherpesviridae				Ictalurivirus		Ictalurid herpesvirus 2		Black Bullhead Herpesvirus		760/94		MG271984		ORF10R		138211		138669		Sense		152		456		0.8182		0.8954
	Alloherpesviridae				Ictalurivirus		Ictalurid herpesvirus 2		Black Bullhead Herpesvirus		760/94		MG271984		ORF11R		138747		139613		Sense		288		864		0.9805		0.9019
	Alloherpesviridae				Ictalurivirus		Ictalurid herpesvirus 2		Black Bullhead Herpesvirus		760/94		MG271984		ORF12R		139759		140808		Sense		349		1047		0.8865		0.8549
	Alloherpesviridae				Ictalurivirus		Ictalurid herpesvirus 2		Black Bullhead Herpesvirus		760/94		MG271984		ORF14R		141676		142896		A/sense		406		1218		0.8811		0.8524
	Alloherpesviridae				Salmonivirus		Salmonid herpesvirus 1		Herpesvirus Salmonis		Winthrop		AF023673		DNA-polymerase		1		2086		Sense		583		72		0.3587		0.5788
	Alloherpesviridae				Salmonivirus		Salmonid herpesvirus 1		Herpesvirus Salmonis		Winthrop		AF023673		dUTPase		2194		2739		Sense		181		543		0.635		0.7774
	Alloherpesviridae				Salmonivirus		Salmonid herpesvirus 1		Herpesvirus Salmonis		Winthrop		AF023673				2932		3888		Sense		318		954		0.7896		0.9334
	Alloherpesviridae				Salmonivirus		Salmonid herpesvirus 2		Oncorhyncus Masou Herpesvirus		NeVTA		EU349274		DNA-polymerase		1		451		Sense		149		0		-		-
	Alloherpesviridae				Salmonivirus		Salmonid herpesvirus 3		Epizootic Epitheliotropic Disease Virus		Wisconsin epidemic		EU349277		DNA-polymerase		1		451		Sense		149		111		0.8494		0.7405

## Sheet: Alphaherpesvirinae
	Family		Subfamily		Genus		Species		Common name		Virus isolate designation		Genbank accession		Gene name		Start		End		Sense / Antisense		Protein Length		Nucleotides		Corr_CpG		Corr_GpC
	Herpesviridae		Alphaherpesvirinae		Iltovirus		Gallid alphaherpesvirus 1		Infectious Laryngotracheitis Virus		SA2		JN596962		membrane-protein-UL56		7320		8144		Sense		274		822		0.8268		0.9301
	Herpesviridae		Alphaherpesvirinae		Iltovirus		Gallid alphaherpesvirus 1		Infectious Laryngotracheitis Virus		SA2		JN596962		protein-IF		8275		10512		Sense		745		2235		0.6895		1.0241
	Herpesviridae		Alphaherpesvirinae		Iltovirus		Gallid alphaherpesvirus 1		Infectious Laryngotracheitis Virus		SA2		JN596962		multifunctional-expression-regulator		10901		12535		A/sense		544		1632		0.8719		1.1552
	Herpesviridae		Alphaherpesvirinae		Iltovirus		Gallid alphaherpesvirus 1		Infectious Laryngotracheitis Virus		SA2		JN596962		envelope-glycoprotein-K		12861		13880		A/sense		339		1017		0.9518		1.0325
	Herpesviridae		Alphaherpesvirinae		Iltovirus		Gallid alphaherpesvirus 1		Infectious Laryngotracheitis Virus		SA2		JN596962		helicase-primase-primase-subunit		13859		17191		A/sense		1110		3330		0.8472		1.0384
	Herpesviridae		Alphaherpesvirinae		Iltovirus		Gallid alphaherpesvirus 1		Infectious Laryngotracheitis Virus		SA2		JN596962		tegument-protein-UL51		17204		17893		Sense		229		687		0.9166		1.0481
	Herpesviridae		Alphaherpesvirinae		Iltovirus		Gallid alphaherpesvirus 1		Infectious Laryngotracheitis Virus		SA2		JN596962		deoxyuridine-triphosphatase		17947		19197		A/sense		416		1248		1.0029		1.118
	Herpesviridae		Alphaherpesvirinae		Iltovirus		Gallid alphaherpesvirus 1		Infectious Laryngotracheitis Virus		SA2		JN596962		envelope-glycoprotein-N		19351		19704		Sense		117		351		1.1041		1.1614
	Herpesviridae		Alphaherpesvirinae		Iltovirus		Gallid alphaherpesvirus 1		Infectious Laryngotracheitis Virus		SA2		JN596962		tegument-protein-VP22		19764		20564		Sense		266		798		0.7819		1.0367
	Herpesviridae		Alphaherpesvirinae		Iltovirus		Gallid alphaherpesvirus 1		Infectious Laryngotracheitis Virus		SA2		JN596962		transactivating-tegument-protein-VP16		20710		21900		Sense		396		1188		1.0269		1.0534
	Herpesviridae		Alphaherpesvirinae		Iltovirus		Gallid alphaherpesvirus 1		Infectious Laryngotracheitis Virus		SA2		JN596962		tegument-protein-VP11/12		21903		23576		Sense		557		1671		0.8806		1.0348
	Herpesviridae		Alphaherpesvirinae		Iltovirus		Gallid alphaherpesvirus 1		Infectious Laryngotracheitis Virus		SA2		JN596962		membrane-protein-UL45		23675		24520		A/sense		281		843		0.9375		1.1073
	Herpesviridae		Alphaherpesvirinae		Iltovirus		Gallid alphaherpesvirus 1		Infectious Laryngotracheitis Virus		SA2		JN596962		protein-IA		25293		26423		Sense		376		1128		0.8578		1.0574
	Herpesviridae		Alphaherpesvirinae		Iltovirus		Gallid alphaherpesvirus 1		Infectious Laryngotracheitis Virus		SA2		JN596962		protein-IB		26463		27485		Sense		340		1020		0.9529		1.0563
	Herpesviridae		Alphaherpesvirinae		Iltovirus		Gallid alphaherpesvirus 1		Infectious Laryngotracheitis Virus		SA2		JN596962		protein-IC		27540		28547		A/sense		335		1005		1.0006		1.0642
	Herpesviridae		Alphaherpesvirinae		Iltovirus		Gallid alphaherpesvirus 1		Infectious Laryngotracheitis Virus		SA2		JN596962		protein-ID		28657		29781		Sense		374		1122		0.8306		1.0992
	Herpesviridae		Alphaherpesvirinae		Iltovirus		Gallid alphaherpesvirus 1		Infectious Laryngotracheitis Virus		SA2		JN596962		protein-IE		29853		31085		A/sense		410		1230		1.0772		1.1987
	Herpesviridae		Alphaherpesvirinae		Iltovirus		Gallid alphaherpesvirus 1		Infectious Laryngotracheitis Virus		SA2		JN596962		envelope-glycoprotein-H		31143		33557		A/sense		804		2412		1.0177		0.9709
	Herpesviridae		Alphaherpesvirinae		Iltovirus		Gallid alphaherpesvirus 1		Infectious Laryngotracheitis Virus		SA2		JN596962		thymidine-kinase		33591		34682		A/sense		363		1089		1.0241		1.0092
	Herpesviridae		Alphaherpesvirinae		Iltovirus		Gallid alphaherpesvirus 1		Infectious Laryngotracheitis Virus		SA2		JN596962		nuclear-protein-UL24		34571		35434		Sense		287		861		1.0212		0.9981
	Herpesviridae		Alphaherpesvirinae		Iltovirus		Gallid alphaherpesvirus 1		Infectious Laryngotracheitis Virus		SA2		JN596962		DNA-packaging-tegument-protein-UL25		35407		37185		Sense		592		1776		0.942		1.1205
	Herpesviridae		Alphaherpesvirinae		Iltovirus		Gallid alphaherpesvirus 1		Infectious Laryngotracheitis Virus		SA2		JN596962		capsid-maturation-protease		37302		39062		Sense		586		1758		1.0598		1.0284
	Herpesviridae		Alphaherpesvirinae		Iltovirus		Gallid alphaherpesvirus 1		Infectious Laryngotracheitis Virus		SA2		JN596962		capsid-scaffold-protein		38166		39062		Sense		298		894		1.0309		0.9493
	Herpesviridae		Alphaherpesvirinae		Iltovirus		Gallid alphaherpesvirus 1		Infectious Laryngotracheitis Virus		SA2		JN596962		envelope-glycoprotein-B		39110		41761		A/sense		883		2649		0.8265		0.9268
	Herpesviridae		Alphaherpesvirinae		Iltovirus		Gallid alphaherpesvirus 1		Infectious Laryngotracheitis Virus		SA2		JN596962		DNA-packaging-terminase-subunit-2		41733		44027		A/sense		764		2292		0.9463		1.0379
	Herpesviridae		Alphaherpesvirinae		Iltovirus		Gallid alphaherpesvirus 1		Infectious Laryngotracheitis Virus		SA2		JN596962		single-stranded-DNA-binding-protein		44109		47639		A/sense		1176		3528		0.8656		1.0584
	Herpesviridae		Alphaherpesvirinae		Iltovirus		Gallid alphaherpesvirus 1		Infectious Laryngotracheitis Virus		SA2		JN596962		DNA-polymerase-catalytic-subunit		47816		51094		Sense		1092		3276		0.9073		1.0669
	Herpesviridae		Alphaherpesvirinae		Iltovirus		Gallid alphaherpesvirus 1		Infectious Laryngotracheitis Virus		SA2		JN596962		nuclear-egress-lamina-protein		51084		52028		A/sense		314		942		0.946		1.0604
	Herpesviridae		Alphaherpesvirinae		Iltovirus		Gallid alphaherpesvirus 1		Infectious Laryngotracheitis Virus		SA2		JN596962		DNA-packaging-protein-UL32		52021		53769		A/sense		582		1746		0.9527		1.062
	Herpesviridae		Alphaherpesvirinae		Iltovirus		Gallid alphaherpesvirus 1		Infectious Laryngotracheitis Virus		SA2		JN596962		DNA-packaging-protein-UL33		53768		54127		Sense		119		357		1.0344		0.9829
	Herpesviridae		Alphaherpesvirinae		Iltovirus		Gallid alphaherpesvirus 1		Infectious Laryngotracheitis Virus		SA2		JN596962		nuclear-egress-membrane-protein		54162		55034		Sense		290		870		0.9982		1.0023
	Herpesviridae		Alphaherpesvirinae		Iltovirus		Gallid alphaherpesvirus 1		Infectious Laryngotracheitis Virus		SA2		JN596962		small-capsid-protein		55060		55434		Sense		124		372		0.9448		0.9228
	Herpesviridae		Alphaherpesvirinae		Iltovirus		Gallid alphaherpesvirus 1		Infectious Laryngotracheitis Virus		SA2		JN596962		large-tegument-protein		55459		63813		A/sense		2784		8352		0.8734		1.0032
	Herpesviridae		Alphaherpesvirinae		Iltovirus		Gallid alphaherpesvirus 1		Infectious Laryngotracheitis Virus		SA2		JN596962		tegument-protein-UL37		63952		67020		A/sense		1022		3066		0.9342		1.0489
	Herpesviridae		Alphaherpesvirinae		Iltovirus		Gallid alphaherpesvirus 1		Infectious Laryngotracheitis Virus		SA2		JN596962		capsid-triplex-subunit-1		67184		68632		Sense		482		1446		1.0192		1.0481
	Herpesviridae		Alphaherpesvirinae		Iltovirus		Gallid alphaherpesvirus 1		Infectious Laryngotracheitis Virus		SA2		JN596962		ribonucleotide-reductase-subunit-1		68759		71119		Sense		786		2358		0.8805		1.0429
	Herpesviridae		Alphaherpesvirinae		Iltovirus		Gallid alphaherpesvirus 1		Infectious Laryngotracheitis Virus		SA2		JN596962		ribonucleotide-reductase-subunit-2		71130		72062		Sense		310		930		0.9172		0.9994
	Herpesviridae		Alphaherpesvirinae		Iltovirus		Gallid alphaherpesvirus 1		Infectious Laryngotracheitis Virus		SA2		JN596962		tegument-host-shutoff-protein		72124		73320		A/sense		398		1194		1.0027		1.0356
	Herpesviridae		Alphaherpesvirinae		Iltovirus		Gallid alphaherpesvirus 1		Infectious Laryngotracheitis Virus		SA2		JN596962		DNA-polymerase-processivity-subunit		73531		74841		Sense		436		1308		0.9042		0.9482
	Herpesviridae		Alphaherpesvirinae		Iltovirus		Gallid alphaherpesvirus 1		Infectious Laryngotracheitis Virus		SA2		JN596962		envelope-protein-UL43		74931		76115		Sense		394		1182		1.0666		1.0044
	Herpesviridae		Alphaherpesvirinae		Iltovirus		Gallid alphaherpesvirus 1		Infectious Laryngotracheitis Virus		SA2		JN596962		envelope-glycoprotein-C		76825		78069		Sense		414		1242		0.8845		1.1424
	Herpesviridae		Alphaherpesvirinae		Iltovirus		Gallid alphaherpesvirus 1		Infectious Laryngotracheitis Virus		SA2		JN596962		tegument-protein-UL21		78155		79753		A/sense		532		1596		1.081		1.0567
	Herpesviridae		Alphaherpesvirinae		Iltovirus		Gallid alphaherpesvirus 1		Infectious Laryngotracheitis Virus		SA2		JN596962		envelope-protein-UL20		79924		80622		Sense		232		696		1.0197		0.8611
	Herpesviridae		Alphaherpesvirinae		Iltovirus		Gallid alphaherpesvirus 1		Infectious Laryngotracheitis Virus		SA2		JN596962		major-capsid-protein		80806		85017		Sense		1403		4209		0.8399		1.0133
	Herpesviridae		Alphaherpesvirinae		Iltovirus		Gallid alphaherpesvirus 1		Infectious Laryngotracheitis Virus		SA2		JN596962		capsid-triplex-subunit-2		85201		86160		Sense		319		957		1.0361		1.1246
	Herpesviridae		Alphaherpesvirinae		Iltovirus		Gallid alphaherpesvirus 1		Infectious Laryngotracheitis Virus		SA2		JN596962		DNA-packaging-terminase-subunit-1		86243		90904		A/sense		368		2292		0.9017		0.9926
	Herpesviridae		Alphaherpesvirinae		Iltovirus		Gallid alphaherpesvirus 1		Infectious Laryngotracheitis Virus		SA2		JN596962		DNA-packaging-tegument-protein-UL17		87498		89651		Sense		717		2151		0.8303		1.0095
	Herpesviridae		Alphaherpesvirinae		Iltovirus		Gallid alphaherpesvirus 1		Infectious Laryngotracheitis Virus		SA2		JN596962		tegument-protein-UL14		90738		91499		Sense		253		759		0.8252		1.1608
	Herpesviridae		Alphaherpesvirinae		Iltovirus		Gallid alphaherpesvirus 1		Infectious Laryngotracheitis Virus		SA2		JN596962		tegument-serine/threonine-protein-kinase		91355		92752		Sense		465		1395		0.8622		0.895
	Herpesviridae		Alphaherpesvirinae		Iltovirus		Gallid alphaherpesvirus 1		Infectious Laryngotracheitis Virus		SA2		JN596962		deoxyribonuclease		92932		94512		Sense		526		1578		0.9499		0.9423
	Herpesviridae		Alphaherpesvirinae		Iltovirus		Gallid alphaherpesvirus 1		Infectious Laryngotracheitis Virus		SA2		JN596962		myristylated-tegument-protein		94401		94643		Sense		80		240		0.6604		1.0117
	Herpesviridae		Alphaherpesvirinae		Iltovirus		Gallid alphaherpesvirus 1		Infectious Laryngotracheitis Virus		SA2		JN596962		envelope-glycoprotein-M		94720		95901		A/sense		393		1179		1.0394		1.0377
	Herpesviridae		Alphaherpesvirinae		Iltovirus		Gallid alphaherpesvirus 1		Infectious Laryngotracheitis Virus		SA2		JN596962		DNA-replication-origin-binding-helicase		95850		98528		Sense		892		2676		0.963		0.9888
	Herpesviridae		Alphaherpesvirinae		Iltovirus		Gallid alphaherpesvirus 1		Infectious Laryngotracheitis Virus		SA2		JN596962		helicase-primase-subunit		98521		100908		Sense		795		2385		0.7076		1.0839
	Herpesviridae		Alphaherpesvirinae		Iltovirus		Gallid alphaherpesvirus 1		Infectious Laryngotracheitis Virus		SA2		JN596962		tegument-protein-UL7		100956		102032		A/sense		358		1074		0.9059		1.1719
	Herpesviridae		Alphaherpesvirinae		Iltovirus		Gallid alphaherpesvirus 1		Infectious Laryngotracheitis Virus		SA2		JN596962		capsid-portal-protein		101809		103950		A/sense		713		2139		0.9123		1.0599
	Herpesviridae		Alphaherpesvirinae		Iltovirus		Gallid alphaherpesvirus 1		Infectious Laryngotracheitis Virus		SA2		JN596962		helicase-primase-helicase-subunit		103938		106460		Sense		840		2520		0.948		1.1014
	Herpesviridae		Alphaherpesvirinae		Iltovirus		Gallid alphaherpesvirus 1		Infectious Laryngotracheitis Virus		SA2		JN596962		nuclear-protein-UL4		106546		107082		Sense		178		534		1.0268		1.0755
	Herpesviridae		Alphaherpesvirinae		Iltovirus		Gallid alphaherpesvirus 1		Infectious Laryngotracheitis Virus		SA2		JN596962		protein-V57		107170		107388		A/sense		72		216		0.7244		0.9124
	Herpesviridae		Alphaherpesvirinae		Iltovirus		Gallid alphaherpesvirus 1		Infectious Laryngotracheitis Virus		SA2		JN596962		nuclear-protein-UL3		107489		108079		A/sense		196		588		0.9789		0.9138
	Herpesviridae		Alphaherpesvirinae		Iltovirus		Gallid alphaherpesvirus 1		Infectious Laryngotracheitis Virus		SA2		JN596962		uracil-DNA-glycosylase		108200		109093		A/sense		297		891		1.0052		1.1131
	Herpesviridae		Alphaherpesvirinae		Iltovirus		Gallid alphaherpesvirus 1		Infectious Laryngotracheitis Virus		SA2		JN596962		envelope-glycoprotein-L		109039		109485		A/sense		148		444		1.2117		1.0044
	Herpesviridae		Alphaherpesvirinae		Iltovirus		Gallid alphaherpesvirus 1		Infectious Laryngotracheitis Virus		SA2		JN596962		protein-UL0		109469		111067		A/sense		27		1518		1.0471		0.9266
	Herpesviridae		Alphaherpesvirinae		Iltovirus		Gallid alphaherpesvirus 1		Infectious Laryngotracheitis Virus		SA2		JN596962		protein-LORF2		111311		112937		A/sense		46		1503		0.8694		1.0151
	Herpesviridae		Alphaherpesvirinae		Iltovirus		Gallid alphaherpesvirus 1		Infectious Laryngotracheitis Virus		SA2		JN596962		transcriptional-regulator-ICP4		115547		120025		A/sense		1492		4476		0.9795		1.0401
	Herpesviridae		Alphaherpesvirinae		Iltovirus		Gallid alphaherpesvirus 1		Infectious Laryngotracheitis Virus		SA2		JN596962		virion-protein-US10		124799		125635		Sense		278		834		1.1736		1.04
	Herpesviridae		Alphaherpesvirinae		Iltovirus		Gallid alphaherpesvirus 1		Infectious Laryngotracheitis Virus		SA2		JN596962		protein-SORF3		126005		126889		A/sense		294		882		1.2024		1.0593
	Herpesviridae		Alphaherpesvirinae		Iltovirus		Gallid alphaherpesvirus 1		Infectious Laryngotracheitis Virus		SA2		JN596962		virion-protein-US2		127021		127710		A/sense		229		687		1.1369		1.0914
	Herpesviridae		Alphaherpesvirinae		Iltovirus		Gallid alphaherpesvirus 1		Infectious Laryngotracheitis Virus		SA2		JN596962		serine/threonine-protein-kinase-US3		127799		129229		Sense		476		1428		1.0769		1.0758
	Herpesviridae		Alphaherpesvirinae		Iltovirus		Gallid alphaherpesvirus 1		Infectious Laryngotracheitis Virus		SA2		JN596962		tegument-protein-VP13/14		129315		131189		Sense		624		1872		1.0952		1.0517
	Herpesviridae		Alphaherpesvirinae		Iltovirus		Gallid alphaherpesvirus 1		Infectious Laryngotracheitis Virus		SA2		JN596962		envelope-glycoprotein-G		131353		132231		Sense		292		876		1.0496		1.0272
	Herpesviridae		Alphaherpesvirinae		Iltovirus		Gallid alphaherpesvirus 1		Infectious Laryngotracheitis Virus		SA2		JN596962		envelope-glycoprotein-J		132440		135427		Sense		995		2985		1.1585		1.0155
	Herpesviridae		Alphaherpesvirinae		Iltovirus		Gallid alphaherpesvirus 1		Infectious Laryngotracheitis Virus		SA2		JN596962		envelope-glycoprotein-D		135235		136539		Sense		434		1302		1.1349		1.148
	Herpesviridae		Alphaherpesvirinae		Iltovirus		Gallid alphaherpesvirus 1		Infectious Laryngotracheitis Virus		SA2		JN596962		envelope-glycoprotein-I		136647		137735		Sense		362		1086		1.2647		1.0017
	Herpesviridae		Alphaherpesvirinae		Iltovirus		Gallid alphaherpesvirus 1		Infectious Laryngotracheitis Virus		SA2		JN596962		envelope-glycoprotein-E		137929		139428		Sense		499		1497		1.1582		1.1427
	Herpesviridae		Alphaherpesvirinae		Iltovirus		Gallid alphaherpesvirus 1		Infectious Laryngotracheitis Virus		SA2		JN596962		membrane-protein-US8A		139435		140217		Sense		260		780		1.1817		1.0884
	Herpesviridae		Alphaherpesvirinae		Iltovirus		Gallid alphaherpesvirus 1		Infectious Laryngotracheitis Virus		SA2		JN596962		protein-SORF3		140266		141150		Sense		294		882		1.2024		1.0593
	Herpesviridae		Alphaherpesvirinae		Iltovirus		Gallid alphaherpesvirus 1		Infectious Laryngotracheitis Virus		SA2		JN596962		virion-protein-US10		141520		142356		A/sense		278		834		1.1736		1.04
	Herpesviridae		Alphaherpesvirinae		Iltovirus		Gallid alphaherpesvirus 1		Infectious Laryngotracheitis Virus		SA2		JN596962		transcriptional-regulator-ICP4		147130		151608		Sense		1492		4476		0.9795		1.0401
	Herpesviridae		Alphaherpesvirinae		Iltovirus		Psittacid alphaherpesvirus 1		Pacheco'S Disease Virus		97-0001		AY372243		IE-protein-ICP27		2376		4295		A/sense		639		1917		0.9845		1.1358
	Herpesviridae		Alphaherpesvirinae		Iltovirus		Psittacid alphaherpesvirus 1		Pacheco'S Disease Virus		97-0001		AY372243		glycoprotein-K		5385		6461		A/sense		358		1074		1.092		1.183
	Herpesviridae		Alphaherpesvirinae		Iltovirus		Psittacid alphaherpesvirus 1		Pacheco'S Disease Virus		97-0001		AY372243		DNA-helicase-primase-component		6454		10335		A/sense		1293		3879		1.0778		1.1327
	Herpesviridae		Alphaherpesvirinae		Iltovirus		Psittacid alphaherpesvirus 1		Pacheco'S Disease Virus		97-0001		AY372243		putative		10319		11101		Sense		260		780		1.1661		1.1165
	Herpesviridae		Alphaherpesvirinae		Iltovirus		Psittacid alphaherpesvirus 1		Pacheco'S Disease Virus		97-0001		AY372243		dUTPase		11232		12476		A/sense		414		1242		1.0347		1.1487
	Herpesviridae		Alphaherpesvirinae		Iltovirus		Psittacid alphaherpesvirus 1		Pacheco'S Disease Virus		97-0001		AY372243		glycoprotein-N		12667		13014		Sense		115		345		1.0285		1.1423
	Herpesviridae		Alphaherpesvirinae		Iltovirus		Psittacid alphaherpesvirus 1		Pacheco'S Disease Virus		97-0001		AY372243		VP22		13184		14038		Sense		284		852		1.009		1.1611
	Herpesviridae		Alphaherpesvirinae		Iltovirus		Psittacid alphaherpesvirus 1		Pacheco'S Disease Virus		97-0001		AY372243		VP11-12		14500		16323		Sense		607		1821		1.0091		1.0923
	Herpesviridae		Alphaherpesvirinae		Iltovirus		Psittacid alphaherpesvirus 1		Pacheco'S Disease Virus		97-0001		AY372243		membrane-protein		16521		17426		A/sense		301		903		1.2096		1.095
	Herpesviridae		Alphaherpesvirinae		Iltovirus		Psittacid alphaherpesvirus 1		Pacheco'S Disease Virus		97-0001		AY372243		hypothetical-protein		21070		22260		Sense		396		1188		1.1223		1.1214
	Herpesviridae		Alphaherpesvirinae		Iltovirus		Psittacid alphaherpesvirus 1		Pacheco'S Disease Virus		97-0001		AY372243		hypothetical-protein		22726		23829		Sense		367		1101		1.1404		1.0577
	Herpesviridae		Alphaherpesvirinae		Iltovirus		Psittacid alphaherpesvirus 1		Pacheco'S Disease Virus		97-0001		AY372243		hypothetical-protein		24056		25174		A/sense		372		1116		1.1763		1.2252
	Herpesviridae		Alphaherpesvirinae		Iltovirus		Psittacid alphaherpesvirus 1		Pacheco'S Disease Virus		97-0001		AY372243		hypothetical-protein		25554		26654		Sense		366		1098		1.1137		1.1286
	Herpesviridae		Alphaherpesvirinae		Iltovirus		Psittacid alphaherpesvirus 1		Pacheco'S Disease Virus		97-0001		AY372243		hypothetical-protein		27054		28424		A/sense		456		1368		1.1719		1.1141
	Herpesviridae		Alphaherpesvirinae		Iltovirus		Psittacid alphaherpesvirus 1		Pacheco'S Disease Virus		97-0001		AY372243		glycoprotein-H		28834		31254		A/sense		806		2418		1.1363		1.1117
	Herpesviridae		Alphaherpesvirinae		Iltovirus		Psittacid alphaherpesvirus 1		Pacheco'S Disease Virus		97-0001		AY372243		thymidine-kinase		31550		32569		A/sense		339		1017		1.1035		1.0676
	Herpesviridae		Alphaherpesvirinae		Iltovirus		Psittacid alphaherpesvirus 1		Pacheco'S Disease Virus		97-0001		AY372243		unknown		32533		33489		Sense		318		954		1.1366		1.0767
	Herpesviridae		Alphaherpesvirinae		Iltovirus		Psittacid alphaherpesvirus 1		Pacheco'S Disease Virus		97-0001		AY372243		DNA-packaging-protein		33628		35511		Sense		627		1881		1.0584		1.1834
	Herpesviridae		Alphaherpesvirinae		Iltovirus		Psittacid alphaherpesvirus 1		Pacheco'S Disease Virus		97-0001		AY372243		ICP35		35709		37382		Sense		557		1671		1.0769		1.1459
	Herpesviridae		Alphaherpesvirinae		Iltovirus		Psittacid alphaherpesvirus 1		Pacheco'S Disease Virus		97-0001		AY372243		VP22a		37199		37891		Sense		230		690		1.1983		1.0832
	Herpesviridae		Alphaherpesvirinae		Iltovirus		Psittacid alphaherpesvirus 1		Pacheco'S Disease Virus		97-0001		AY372243		glycoprotein-B		38260		40995		A/sense		911		2733		1.0999		1.1758
	Herpesviridae		Alphaherpesvirinae		Iltovirus		Psittacid alphaherpesvirus 1		Pacheco'S Disease Virus		97-0001		AY372243		ICP18.5		41164		43743		A/sense		859		2577		1.0999		1.1351
	Herpesviridae		Alphaherpesvirinae		Iltovirus		Psittacid alphaherpesvirus 1		Pacheco'S Disease Virus		97-0001		AY372243		ICP8		43860		47426		A/sense		1188		3564		1.0214		1.105
	Herpesviridae		Alphaherpesvirinae		Iltovirus		Psittacid alphaherpesvirus 1		Pacheco'S Disease Virus		97-0001		AY372243		DNA-polymerase		47858		51103		Sense		1081		3243		1.075		1.1883
	Herpesviridae		Alphaherpesvirinae		Iltovirus		Psittacid alphaherpesvirus 1		Pacheco'S Disease Virus		97-0001		AY372243		nuclear-phosphoprotein		51134		52171		A/sense		345		1035		1.1909		1.1685
	Herpesviridae		Alphaherpesvirinae		Iltovirus		Psittacid alphaherpesvirus 1		Pacheco'S Disease Virus		97-0001		AY372243		major-envelope-protein		52164		54020		A/sense		618		1854		1.0905		1.1245
	Herpesviridae		Alphaherpesvirinae		Iltovirus		Psittacid alphaherpesvirus 1		Pacheco'S Disease Virus		97-0001		AY372243		DNA-packaging		54019		54393		Sense		124		372		1.0634		1.1585
	Herpesviridae		Alphaherpesvirinae		Iltovirus		Psittacid alphaherpesvirus 1		Pacheco'S Disease Virus		97-0001		AY372243		membrane-associate-phosphoprotein		54616		55440		Sense		274		822		1.1756		1.1615
	Herpesviridae		Alphaherpesvirinae		Iltovirus		Psittacid alphaherpesvirus 1		Pacheco'S Disease Virus		97-0001		AY372243		VP26		55567		55992		Sense		141		423		0.9649		1.1035
	Herpesviridae		Alphaherpesvirinae		Iltovirus		Psittacid alphaherpesvirus 1		Pacheco'S Disease Virus		97-0001		AY372243		large-tegument-protein		56085		65672		A/sense		3195		9585		1.103		1.121
	Herpesviridae		Alphaherpesvirinae		Iltovirus		Psittacid alphaherpesvirus 1		Pacheco'S Disease Virus		97-0001		AY372243		ICP7		66437		69349		A/sense		970		2910		1.1234		1.1357
	Herpesviridae		Alphaherpesvirinae		Iltovirus		Psittacid alphaherpesvirus 1		Pacheco'S Disease Virus		97-0001		AY372243		ICP32		69618		71078		Sense		486		1458		1.0524		1.1256
	Herpesviridae		Alphaherpesvirinae		Iltovirus		Psittacid alphaherpesvirus 1		Pacheco'S Disease Virus		97-0001		AY372243		ICP6		71339		73774		Sense		811		2433		1.0388		1.2278
	Herpesviridae		Alphaherpesvirinae		Iltovirus		Psittacid alphaherpesvirus 1		Pacheco'S Disease Virus		97-0001		AY372243		unknown		73851		74792		Sense		313		939		0.9566		1.2149
	Herpesviridae		Alphaherpesvirinae		Iltovirus		Psittacid alphaherpesvirus 1		Pacheco'S Disease Virus		97-0001		AY372243		virion-host-shut-off		74884		76206		A/sense		440		1320		1.1391		1.2077
	Herpesviridae		Alphaherpesvirinae		Iltovirus		Psittacid alphaherpesvirus 1		Pacheco'S Disease Virus		97-0001		AY372243		DNA-polymerase-processivity-factor		76680		78182		Sense		500		1500		1.1		1.1275
	Herpesviridae		Alphaherpesvirinae		Iltovirus		Psittacid alphaherpesvirus 1		Pacheco'S Disease Virus		97-0001		AY372243		putative-membrane-protein		78100		79626		Sense		508		1524		1.2101		1.1569
	Herpesviridae		Alphaherpesvirinae		Iltovirus		Psittacid alphaherpesvirus 1		Pacheco'S Disease Virus		97-0001		AY372243		glycoprotein-C		80418		81806		Sense		462		1386		1.1605		1.1477
	Herpesviridae		Alphaherpesvirinae		Iltovirus		Psittacid alphaherpesvirus 1		Pacheco'S Disease Virus		97-0001		AY372243		tegument-protein		82052		83761		A/sense		569		1707		1.0466		1.1316
	Herpesviridae		Alphaherpesvirinae		Iltovirus		Psittacid alphaherpesvirus 1		Pacheco'S Disease Virus		97-0001		AY372243		membrane-protein		84089		84835		Sense		248		744		1.1567		1.1997
	Herpesviridae		Alphaherpesvirinae		Iltovirus		Psittacid alphaherpesvirus 1		Pacheco'S Disease Virus		97-0001		AY372243		ICP5		85082		89323		Sense		1413		4239		1.0752		1.1828
	Herpesviridae		Alphaherpesvirinae		Iltovirus		Psittacid alphaherpesvirus 1		Pacheco'S Disease Virus		97-0001		AY372243		VP23		89684		90649		Sense		321		963		1.063		1.1977
	Herpesviridae		Alphaherpesvirinae		Iltovirus		Psittacid alphaherpesvirus 1		Pacheco'S Disease Virus		97-0001		AY372243		terminase		90773		92293		A/sense		506		1518		1.0666		1.1311
	Herpesviridae		Alphaherpesvirinae		Iltovirus		Psittacid alphaherpesvirus 1		Pacheco'S Disease Virus		97-0001		AY372243		tegument-protein		92187		94634		Sense		815		2445		1.029		1.1604
	Herpesviridae		Alphaherpesvirinae		Iltovirus		Psittacid alphaherpesvirus 1		Pacheco'S Disease Virus		97-0001		AY372243		tegument-protein		94538		95605		Sense		355		1065		1.1506		1.1721
	Herpesviridae		Alphaherpesvirinae		Iltovirus		Psittacid alphaherpesvirus 1		Pacheco'S Disease Virus		97-0001		AY372243		terminase		95588		96940		A/sense		450		1350		1.0594		1.1061
	Herpesviridae		Alphaherpesvirinae		Iltovirus		Psittacid alphaherpesvirus 1		Pacheco'S Disease Virus		97-0001		AY372243		minor-tegument-protein		96939		97529		Sense		196		588		1.0942		1.0511
	Herpesviridae		Alphaherpesvirinae		Iltovirus		Psittacid alphaherpesvirus 1		Pacheco'S Disease Virus		97-0001		AY372243		serine-threonine-protein-kinase		97403		98785		Sense		460		1380		1.0155		1.1885
	Herpesviridae		Alphaherpesvirinae		Iltovirus		Psittacid alphaherpesvirus 1		Pacheco'S Disease Virus		97-0001		AY372243		ICP18		99023		100585		Sense		520		1560		1.1579		1.1172
	Herpesviridae		Alphaherpesvirinae		Iltovirus		Psittacid alphaherpesvirus 1		Pacheco'S Disease Virus		97-0001		AY372243		myristylated-tegument-protein		100585		100728		Sense		47		141		1.1126		0.9149
	Herpesviridae		Alphaherpesvirinae		Iltovirus		Psittacid alphaherpesvirus 1		Pacheco'S Disease Virus		97-0001		AY372243		glycoprotein-M		101047		102288		A/sense		413		1239		1.0361		1.1639
	Herpesviridae		Alphaherpesvirinae		Iltovirus		Psittacid alphaherpesvirus 1		Pacheco'S Disease Virus		97-0001		AY372243		ICP9		102386		105028		Sense		880		2640		1.079		1.1076
	Herpesviridae		Alphaherpesvirinae		Iltovirus		Psittacid alphaherpesvirus 1		Pacheco'S Disease Virus		97-0001		AY372243		helicase-primase-subunit		105636		107582		Sense		648		1944		1.1296		1.1503
	Herpesviridae		Alphaherpesvirinae		Iltovirus		Psittacid alphaherpesvirus 1		Pacheco'S Disease Virus		97-0001		AY372243		unknown		107690		108856		A/sense		388		1164		1.0967		1.084
	Herpesviridae		Alphaherpesvirinae		Iltovirus		Psittacid alphaherpesvirus 1		Pacheco'S Disease Virus		97-0001		AY372243		minor-capsid-protein		108561		110909		A/sense		782		2346		1.0604		1.1758
	Herpesviridae		Alphaherpesvirinae		Iltovirus		Psittacid alphaherpesvirus 1		Pacheco'S Disease Virus		97-0001		AY372243		helicase-primase-subunit		110993		113560		Sense		855		2565		1.0702		1.1677
	Herpesviridae		Alphaherpesvirinae		Iltovirus		Psittacid alphaherpesvirus 1		Pacheco'S Disease Virus		97-0001		AY372243		unknown		113781		114539		Sense		252		756		1.17		1.2049
	Herpesviridae		Alphaherpesvirinae		Iltovirus		Psittacid alphaherpesvirus 1		Pacheco'S Disease Virus		97-0001		AY372243		unknown		114921		115523		Sense		200		600		1.1		1.0705
	Herpesviridae		Alphaherpesvirinae		Iltovirus		Psittacid alphaherpesvirus 1		Pacheco'S Disease Virus		97-0001		AY372243		uracil-DNA-glycosylate		115671		116759		A/sense		362		1086		1.0903		1.0541
	Herpesviridae		Alphaherpesvirinae		Iltovirus		Psittacid alphaherpesvirus 1		Pacheco'S Disease Virus		97-0001		AY372243		glycoprotein-L		116705		117253		A/sense		182		546		1.1777		1.189
	Herpesviridae		Alphaherpesvirinae		Iltovirus		Psittacid alphaherpesvirus 1		Pacheco'S Disease Virus		97-0001		AY372243		unknown		117331		118632		A/sense		433		1299		1.1239		1.2023
	Herpesviridae		Alphaherpesvirinae		Iltovirus		Psittacid alphaherpesvirus 1		Pacheco'S Disease Virus		97-0001		AY372243		regulatory-protein		121494		127595		A/sense		2033		6099		1.0888		1.0663
	Herpesviridae		Alphaherpesvirinae		Iltovirus		Psittacid alphaherpesvirus 1		Pacheco'S Disease Virus		97-0001		AY372243		unknown		133103		133948		Sense		281		843		1.0609		1.1552
	Herpesviridae		Alphaherpesvirinae		Iltovirus		Psittacid alphaherpesvirus 1		Pacheco'S Disease Virus		97-0001		AY372243		protein-kinase		134374		134634		A/sense		86		258		0.9971		1.1277
	Herpesviridae		Alphaherpesvirinae		Iltovirus		Psittacid alphaherpesvirus 1		Pacheco'S Disease Virus		97-0001		AY372243		protein-kinase		134785		136263		Sense		492		1476		1.1956		1.1201
	Herpesviridae		Alphaherpesvirinae		Iltovirus		Psittacid alphaherpesvirus 1		Pacheco'S Disease Virus		97-0001		AY372243		gp67		136535		138352		Sense		605		1815		1.0611		1.0814
	Herpesviridae		Alphaherpesvirinae		Iltovirus		Psittacid alphaherpesvirus 1		Pacheco'S Disease Virus		97-0001		AY372243		glycoprotein-G		138546		139388		Sense		280		840		1.0892		1.1126
	Herpesviridae		Alphaherpesvirinae		Iltovirus		Psittacid alphaherpesvirus 1		Pacheco'S Disease Virus		97-0001		AY372243		gp60		139667		142642		Sense		991		2973		1.1243		1.1019
	Herpesviridae		Alphaherpesvirinae		Iltovirus		Psittacid alphaherpesvirus 1		Pacheco'S Disease Virus		97-0001		AY372243		glycoprotein-D		142740		143891		Sense		383		1149		1.0893		1.1786
	Herpesviridae		Alphaherpesvirinae		Iltovirus		Psittacid alphaherpesvirus 1		Pacheco'S Disease Virus		97-0001		AY372243		glycoprotein-I		144089		145315		Sense		408		1224		1.1494		1.1079
	Herpesviridae		Alphaherpesvirinae		Iltovirus		Psittacid alphaherpesvirus 1		Pacheco'S Disease Virus		97-0001		AY372243		glycoprotein-E		145663		147369		Sense		568		1704		1.1566		1.1383
	Herpesviridae		Alphaherpesvirinae		Iltovirus		Psittacid alphaherpesvirus 1		Pacheco'S Disease Virus		97-0001		AY372243		unknown		148377		149249		Sense		290		870		1.1699		1.0272
	Herpesviridae		Alphaherpesvirinae		Iltovirus		Psittacid alphaherpesvirus 1		Pacheco'S Disease Virus		97-0001		AY372243		regulatory-protein		154577		160678		Sense		2033		6099		1.0888		1.0663
	Herpesviridae		Alphaherpesvirinae		Mardivirus		Anatid alphaherpesvirus 1		Duck Enteritis Virus		2085		JF999965		unknown		2069		5239		Sense		1056		3168		0.9797		1.0647
	Herpesviridae		Alphaherpesvirinae		Mardivirus		Anatid alphaherpesvirus 1		Duck Enteritis Virus		2085		JF999965		UL55		5703		6263		A/sense		186		558		1.3252		1.0622
	Herpesviridae		Alphaherpesvirinae		Mardivirus		Anatid alphaherpesvirus 1		Duck Enteritis Virus		2085		JF999965		unknown		6521		7489		Sense		322		966		1.1551		1.0902
	Herpesviridae		Alphaherpesvirinae		Mardivirus		Anatid alphaherpesvirus 1		Duck Enteritis Virus		2085		JF999965		UL54		7792		8925		A/sense		377		1131		1.0352		1.1784
	Herpesviridae		Alphaherpesvirinae		Mardivirus		Anatid alphaherpesvirus 1		Duck Enteritis Virus		2085		JF999965		gK		9340		10344		A/sense		334		1002		0.9724		1.1175
	Herpesviridae		Alphaherpesvirinae		Mardivirus		Anatid alphaherpesvirus 1		Duck Enteritis Virus		2085		JF999965		UL52		10371		13745		A/sense		1124		3372		1.0483		1.1293
	Herpesviridae		Alphaherpesvirinae		Mardivirus		Anatid alphaherpesvirus 1		Duck Enteritis Virus		2085		JF999965		UL51		13982		14740		Sense		252		756		0.9952		1.0847
	Herpesviridae		Alphaherpesvirinae		Mardivirus		Anatid alphaherpesvirus 1		Duck Enteritis Virus		2085		JF999965		dUTPase		14891		16234		A/sense		447		1341		1.0144		1.0919
	Herpesviridae		Alphaherpesvirinae		Mardivirus		Anatid alphaherpesvirus 1		Duck Enteritis Virus		2085		JF999965		gN		16233		16520		Sense		95		285		0.9236		1.1069
	Herpesviridae		Alphaherpesvirinae		Mardivirus		Anatid alphaherpesvirus 1		Duck Enteritis Virus		2085		JF999965		UL49		16649		17389		Sense		246		738		0.8971		1.0776
	Herpesviridae		Alphaherpesvirinae		Mardivirus		Anatid alphaherpesvirus 1		Duck Enteritis Virus		2085		JF999965		UL48		17602		19026		Sense		474		1422		1.041		1.1084
	Herpesviridae		Alphaherpesvirinae		Mardivirus		Anatid alphaherpesvirus 1		Duck Enteritis Virus		2085		JF999965		UL47		19308		21671		Sense		787		2361		0.931		1.0203
	Herpesviridae		Alphaherpesvirinae		Mardivirus		Anatid alphaherpesvirus 1		Duck Enteritis Virus		2085		JF999965		UL46		21737		23956		Sense		739		2217		1.0776		1.0542
	Herpesviridae		Alphaherpesvirinae		Mardivirus		Anatid alphaherpesvirus 1		Duck Enteritis Virus		2085		JF999965		UL45		24178		24849		A/sense		223		669		1.2033		1.2071
	Herpesviridae		Alphaherpesvirinae		Mardivirus		Anatid alphaherpesvirus 1		Duck Enteritis Virus		2085		JF999965		UL44.5		25216		26028		Sense		270		810		1.3515		1.1815
	Herpesviridae		Alphaherpesvirinae		Mardivirus		Anatid alphaherpesvirus 1		Duck Enteritis Virus		2085		JF999965		gC		26244		27539		A/sense		431		1293		1.1698		1.1402
	Herpesviridae		Alphaherpesvirinae		Mardivirus		Anatid alphaherpesvirus 1		Duck Enteritis Virus		2085		JF999965		UL43		27765		29267		A/sense		500		1500		1.1896		1.0843
	Herpesviridae		Alphaherpesvirinae		Mardivirus		Anatid alphaherpesvirus 1		Duck Enteritis Virus		2085		JF999965		UL42		29490		30581		A/sense		363		1089		0.9577		1.015
	Herpesviridae		Alphaherpesvirinae		Mardivirus		Anatid alphaherpesvirus 1		Duck Enteritis Virus		2085		JF999965		UL41		31616		33109		Sense		497		1491		1.0712		1.1586
	Herpesviridae		Alphaherpesvirinae		Mardivirus		Anatid alphaherpesvirus 1		Duck Enteritis Virus		2085		JF999965		UL40		33228		34295		A/sense		355		1065		0.9465		1.1265
	Herpesviridae		Alphaherpesvirinae		Mardivirus		Anatid alphaherpesvirus 1		Duck Enteritis Virus		2085		JF999965		UL39		34333		36765		A/sense		810		2430		1.0385		1.175
	Herpesviridae		Alphaherpesvirinae		Mardivirus		Anatid alphaherpesvirus 1		Duck Enteritis Virus		2085		JF999965		UL38		37064		38461		A/sense		465		1395		1.0182		1.0293
	Herpesviridae		Alphaherpesvirinae		Mardivirus		Anatid alphaherpesvirus 1		Duck Enteritis Virus		2085		JF999965		UL37		38971		42171		Sense		1066		3198		1.0894		1.1286
	Herpesviridae		Alphaherpesvirinae		Mardivirus		Anatid alphaherpesvirus 1		Duck Enteritis Virus		2085		JF999965		LTP		42590		53353		Sense		3587		10761		1.0951		1.0696
	Herpesviridae		Alphaherpesvirinae		Mardivirus		Anatid alphaherpesvirus 1		Duck Enteritis Virus		2085		JF999965		UL35		53416		53769		A/sense		117		351		0.8352		1.1667
	Herpesviridae		Alphaherpesvirinae		Mardivirus		Anatid alphaherpesvirus 1		Duck Enteritis Virus		2085		JF999965		UL34		53864		54694		A/sense		276		828		0.9808		0.9941
	Herpesviridae		Alphaherpesvirinae		Mardivirus		Anatid alphaherpesvirus 1		Duck Enteritis Virus		2085		JF999965		UL33		54903		55310		A/sense		135		405		0.8183		1.2172
	Herpesviridae		Alphaherpesvirinae		Mardivirus		Anatid alphaherpesvirus 1		Duck Enteritis Virus		2085		JF999965		UL32		55270		57231		Sense		653		1959		1.0633		1.0495
	Herpesviridae		Alphaherpesvirinae		Mardivirus		Anatid alphaherpesvirus 1		Duck Enteritis Virus		2085		JF999965		UL31		57224		58156		Sense		310		930		1.078		1.075
	Herpesviridae		Alphaherpesvirinae		Mardivirus		Anatid alphaherpesvirus 1		Duck Enteritis Virus		2085		JF999965		DNA-polymerase		58080		61700		A/sense		1206		3618		0.9679		1.131
	Herpesviridae		Alphaherpesvirinae		Mardivirus		Anatid alphaherpesvirus 1		Duck Enteritis Virus		2085		JF999965		UL29		62073		65657		Sense		1194		3582		0.9683		1.1526
	Herpesviridae		Alphaherpesvirinae		Mardivirus		Anatid alphaherpesvirus 1		Duck Enteritis Virus		2085		JF999965		UL28		65812		68223		Sense		803		2409		1.0887		1.0841
	Herpesviridae		Alphaherpesvirinae		Mardivirus		Anatid alphaherpesvirus 1		Duck Enteritis Virus		2085		JF999965		gB		68013		71015		Sense		1000		3000		0.9693		1.0529
	Herpesviridae		Alphaherpesvirinae		Mardivirus		Anatid alphaherpesvirus 1		Duck Enteritis Virus		2085		JF999965		UL26		71467		73590		A/sense		707		2121		1.1822		1.1125
	Herpesviridae		Alphaherpesvirinae		Mardivirus		Anatid alphaherpesvirus 1		Duck Enteritis Virus		2085		JF999965		UL26.5		71467		72540		A/sense		357		1071		1.1454		1.1089
	Herpesviridae		Alphaherpesvirinae		Mardivirus		Anatid alphaherpesvirus 1		Duck Enteritis Virus		2085		JF999965		UL25		73668		75464		A/sense		598		1794		1.0028		1.0443
	Herpesviridae		Alphaherpesvirinae		Mardivirus		Anatid alphaherpesvirus 1		Duck Enteritis Virus		2085		JF999965		UL24		75650		76879		A/sense		409		1227		1.0319		1.1389
	Herpesviridae		Alphaherpesvirinae		Mardivirus		Anatid alphaherpesvirus 1		Duck Enteritis Virus		2085		JF999965		thymidine-kinase		76816		77892		Sense		358		1074		1.0174		1.1403
	Herpesviridae		Alphaherpesvirinae		Mardivirus		Anatid alphaherpesvirus 1		Duck Enteritis Virus		2085		JF999965		gH		78166		80670		Sense		834		2502		1.0104		1.0826
	Herpesviridae		Alphaherpesvirinae		Mardivirus		Anatid alphaherpesvirus 1		Duck Enteritis Virus		2085		JF999965		UL21		80956		82641		A/sense		561		1683		1.1677		1.1888
	Herpesviridae		Alphaherpesvirinae		Mardivirus		Anatid alphaherpesvirus 1		Duck Enteritis Virus		2085		JF999965		UL20		83094		83915		Sense		273		819		1.133		1.115
	Herpesviridae		Alphaherpesvirinae		Mardivirus		Anatid alphaherpesvirus 1		Duck Enteritis Virus		2085		JF999965		MCP		84078		88220		Sense		1380		4140		0.982		1.1202
	Herpesviridae		Alphaherpesvirinae		Mardivirus		Anatid alphaherpesvirus 1		Duck Enteritis Virus		2085		JF999965		UL18		88338		89306		Sense		322		966		1.0434		1.0677
	Herpesviridae		Alphaherpesvirinae		Mardivirus		Anatid alphaherpesvirus 1		Duck Enteritis Virus		2085		JF999965		UL15		89399		95103		A/sense		344		2217		1.0557		1.0679
	Herpesviridae		Alphaherpesvirinae		Mardivirus		Anatid alphaherpesvirus 1		Duck Enteritis Virus		2085		JF999965		UL17.5		90341		90649		Sense		102		306		1.1658		1.0848
	Herpesviridae		Alphaherpesvirinae		Mardivirus		Anatid alphaherpesvirus 1		Duck Enteritis Virus		2085		JF999965		UL17		90634		92688		Sense		684		2052		1.1505		1.1111
	Herpesviridae		Alphaherpesvirinae		Mardivirus		Anatid alphaherpesvirus 1		Duck Enteritis Virus		2085		JF999965		UL16		92875		93963		Sense		362		1086		1.1286		0.9608
	Herpesviridae		Alphaherpesvirinae		Mardivirus		Anatid alphaherpesvirus 1		Duck Enteritis Virus		2085		JF999965		UL14		95406		95870		Sense		154		462		1.1761		1.0461
	Herpesviridae		Alphaherpesvirinae		Mardivirus		Anatid alphaherpesvirus 1		Duck Enteritis Virus		2085		JF999965		UL13		95975		97405		Sense		476		1428		0.9611		0.9905
	Herpesviridae		Alphaherpesvirinae		Mardivirus		Anatid alphaherpesvirus 1		Duck Enteritis Virus		2085		JF999965		UL12		97411		99099		Sense		562		1686		1.0443		1.0994
	Herpesviridae		Alphaherpesvirinae		Mardivirus		Anatid alphaherpesvirus 1		Duck Enteritis Virus		2085		JF999965		UL11		99042		99305		Sense		87		261		0.9573		1.0032
	Herpesviridae		Alphaherpesvirinae		Mardivirus		Anatid alphaherpesvirus 1		Duck Enteritis Virus		2085		JF999965		gM		99449		100669		A/sense		406		1218		1.1985		1.0751
	Herpesviridae		Alphaherpesvirinae		Mardivirus		Anatid alphaherpesvirus 1		Duck Enteritis Virus		2085		JF999965		UL9		100668		103247		Sense		859		2577		1.0338		1.1431
	Herpesviridae		Alphaherpesvirinae		Mardivirus		Anatid alphaherpesvirus 1		Duck Enteritis Virus		2085		JF999965		UL8		103269		105539		Sense		756		2268		1.0356		1.0275
	Herpesviridae		Alphaherpesvirinae		Mardivirus		Anatid alphaherpesvirus 1		Duck Enteritis Virus		2085		JF999965		UL7		105632		106597		A/sense		321		963		1.1032		1.0393
	Herpesviridae		Alphaherpesvirinae		Mardivirus		Anatid alphaherpesvirus 1		Duck Enteritis Virus		2085		JF999965		UL6		106329		108716		A/sense		795		2385		1.0893		1.0494
	Herpesviridae		Alphaherpesvirinae		Mardivirus		Anatid alphaherpesvirus 1		Duck Enteritis Virus		2085		JF999965		UL5		108806		111373		Sense		855		2565		0.9513		1.1252
	Herpesviridae		Alphaherpesvirinae		Mardivirus		Anatid alphaherpesvirus 1		Duck Enteritis Virus		2085		JF999965		UL4		111664		112380		Sense		238		714		1.0924		1.0677
	Herpesviridae		Alphaherpesvirinae		Mardivirus		Anatid alphaherpesvirus 1		Duck Enteritis Virus		2085		JF999965		UL3.5		112589		112951		A/sense		120		360		1.0438		1.0995
	Herpesviridae		Alphaherpesvirinae		Mardivirus		Anatid alphaherpesvirus 1		Duck Enteritis Virus		2085		JF999965		UL3		112966		113685		A/sense		239		717		1.1293		1.0335
	Herpesviridae		Alphaherpesvirinae		Mardivirus		Anatid alphaherpesvirus 1		Duck Enteritis Virus		2085		JF999965		UL2		113764		114555		A/sense		263		789		1.1178		1.1669
	Herpesviridae		Alphaherpesvirinae		Mardivirus		Anatid alphaherpesvirus 1		Duck Enteritis Virus		2085		JF999965		UL1		114626		115336		A/sense		236		708		0.8725		0.935
	Herpesviridae		Alphaherpesvirinae		Mardivirus		Anatid alphaherpesvirus 1		Duck Enteritis Virus		2085		JF999965		LORF3		115850		117259		A/sense		469		1407		1.0056		1.0065
	Herpesviridae		Alphaherpesvirinae		Mardivirus		Anatid alphaherpesvirus 1		Duck Enteritis Virus		2085		JF999965		LORF2		119464		121356		A/sense		630		1890		0.9367		1.096
	Herpesviridae		Alphaherpesvirinae		Mardivirus		Anatid alphaherpesvirus 1		Duck Enteritis Virus		2085		JF999965		IRS		124193		129073		A/sense		1626		4878		0.8668		1.0829
	Herpesviridae		Alphaherpesvirinae		Mardivirus		Anatid alphaherpesvirus 1		Duck Enteritis Virus		2085		JF999965		US1		133706		134695		Sense		329		987		1.2165		1.0731
	Herpesviridae		Alphaherpesvirinae		Mardivirus		Anatid alphaherpesvirus 1		Duck Enteritis Virus		2085		JF999965		US8		135557		137029		A/sense		490		1470		1.1455		1.0186
	Herpesviridae		Alphaherpesvirinae		Mardivirus		Anatid alphaherpesvirus 1		Duck Enteritis Virus		2085		JF999965		US7		137253		138368		A/sense		371		1113		1.0447		1.038
	Herpesviridae		Alphaherpesvirinae		Mardivirus		Anatid alphaherpesvirus 1		Duck Enteritis Virus		2085		JF999965		US6		138482		139750		A/sense		422		1266		1.1034		1.0202
	Herpesviridae		Alphaherpesvirinae		Mardivirus		Anatid alphaherpesvirus 1		Duck Enteritis Virus		2085		JF999965		US5		139856		141052		A/sense		398		1194		0.9743		1.0733
	Herpesviridae		Alphaherpesvirinae		Mardivirus		Anatid alphaherpesvirus 1		Duck Enteritis Virus		2085		JF999965		US4		141633		143012		A/sense		459		1377		1.0141		1.0993
	Herpesviridae		Alphaherpesvirinae		Mardivirus		Anatid alphaherpesvirus 1		Duck Enteritis Virus		2085		JF999965		US3		143151		144308		A/sense		385		1155		1.3092		1.0887
	Herpesviridae		Alphaherpesvirinae		Mardivirus		Anatid alphaherpesvirus 1		Duck Enteritis Virus		2085		JF999965		US2		144521		145240		Sense		239		717		0.9246		1.0402
	Herpesviridae		Alphaherpesvirinae		Mardivirus		Anatid alphaherpesvirus 1		Duck Enteritis Virus		2085		JF999965		SORF3		145716		146603		Sense		295		885		0.9527		1.0376
	Herpesviridae		Alphaherpesvirinae		Mardivirus		Anatid alphaherpesvirus 1		Duck Enteritis Virus		2085		JF999965		US10		146816		147745		A/sense		309		927		1.0707		1.1905
	Herpesviridae		Alphaherpesvirinae		Mardivirus		Anatid alphaherpesvirus 1		Duck Enteritis Virus		2085		JF999965		US1_1		148096		149085		A/sense		329		987		1.2165		1.0731
	Herpesviridae		Alphaherpesvirinae		Mardivirus		Anatid alphaherpesvirus 1		Duck Enteritis Virus		2085		JF999965		TRS		153718		158598		Sense		1626		4878		0.8668		1.0829
	Herpesviridae		Alphaherpesvirinae		Mardivirus		Columbid alphaherpesvirus 1		Pigeon Herpesvirus		HLJ		KX589235		hypothetical-protein		522		1142		A/sense		206		618		0.746		0.7167
	Herpesviridae		Alphaherpesvirinae		Mardivirus		Columbid alphaherpesvirus 1		Pigeon Herpesvirus		HLJ		KX589235		hypothetical-protein		1797		2906		A/sense		369		1107		0.901		0.8977
	Herpesviridae		Alphaherpesvirinae		Mardivirus		Columbid alphaherpesvirus 1		Pigeon Herpesvirus		HLJ		KX589235		hypothetical-protein		3583		4464		Sense		293		879		1.0049		1.032
	Herpesviridae		Alphaherpesvirinae		Mardivirus		Columbid alphaherpesvirus 1		Pigeon Herpesvirus		HLJ		KX589235		hypothetical-protein		4840		5757		A/sense		305		915		0.8321		0.9374
	Herpesviridae		Alphaherpesvirinae		Mardivirus		Columbid alphaherpesvirus 1		Pigeon Herpesvirus		HLJ		KX589235		hypothetical-protein		6090		6818		A/sense		242		726		0.9937		1.1502
	Herpesviridae		Alphaherpesvirinae		Mardivirus		Columbid alphaherpesvirus 1		Pigeon Herpesvirus		HLJ		KX589235		hypothetical-protein		7541		7855		Sense		104		312		1.1393		1.023
	Herpesviridae		Alphaherpesvirinae		Mardivirus		Columbid alphaherpesvirus 1		Pigeon Herpesvirus		HLJ		KX589235		hypothetical-protein		12561		12902		Sense		113		339		1.2215		0.9315
	Herpesviridae		Alphaherpesvirinae		Mardivirus		Columbid alphaherpesvirus 1		Pigeon Herpesvirus		HLJ		KX589235		lipase		13310		15178		Sense		622		1865		1.1179		1.0775
	Herpesviridae		Alphaherpesvirinae		Mardivirus		Columbid alphaherpesvirus 1		Pigeon Herpesvirus		HLJ		KX589235		protein-LORF3		15805		17409		Sense		534		1602		1.1543		1.0231
	Herpesviridae		Alphaherpesvirinae		Mardivirus		Columbid alphaherpesvirus 1		Pigeon Herpesvirus		HLJ		KX589235		envelope-glycoprotein-L		17516		18436		Sense		306		918		1.1625		1.0069
	Herpesviridae		Alphaherpesvirinae		Mardivirus		Columbid alphaherpesvirus 1		Pigeon Herpesvirus		HLJ		KX589235		uracil-DNA-glycosylase		18360		19349		Sense		329		987		1.1904		1.1579
	Herpesviridae		Alphaherpesvirinae		Mardivirus		Columbid alphaherpesvirus 1		Pigeon Herpesvirus		HLJ		KX589235		nuclear-protein-UL3		19450		20178		Sense		242		726		1.1686		1.0769
	Herpesviridae		Alphaherpesvirinae		Mardivirus		Columbid alphaherpesvirus 1		Pigeon Herpesvirus		HLJ		KX589235		hypothetical-protein		20266		20856		Sense		196		588		1.2288		0.994
	Herpesviridae		Alphaherpesvirinae		Mardivirus		Columbid alphaherpesvirus 1		Pigeon Herpesvirus		HLJ		KX589235		nuclear-protein-UL4		21107		22036		A/sense		309		927		1.2481		1.0302
	Herpesviridae		Alphaherpesvirinae		Mardivirus		Columbid alphaherpesvirus 1		Pigeon Herpesvirus		HLJ		KX589235		helicase-primase-helicase-subunit		22116		24698		A/sense		860		2580		1.08		1.1102
	Herpesviridae		Alphaherpesvirinae		Mardivirus		Columbid alphaherpesvirus 1		Pigeon Herpesvirus		HLJ		KX589235		capsid-portal-protein		24731		27178		Sense		815		2445		1.0455		0.9938
	Herpesviridae		Alphaherpesvirinae		Mardivirus		Columbid alphaherpesvirus 1		Pigeon Herpesvirus		HLJ		KX589235		tegument-protein-UL7		26952		27956		Sense		334		1002		1.0948		1.1036
	Herpesviridae		Alphaherpesvirinae		Mardivirus		Columbid alphaherpesvirus 1		Pigeon Herpesvirus		HLJ		KX589235		helicase-primase-subunit		28119		30467		A/sense		782		2346		1.0927		1.0597
	Herpesviridae		Alphaherpesvirinae		Mardivirus		Columbid alphaherpesvirus 1		Pigeon Herpesvirus		HLJ		KX589235		DNA-replication-origin-binding-helicase		30588		33254		A/sense		888		2664		1.0914		1.1194
	Herpesviridae		Alphaherpesvirinae		Mardivirus		Columbid alphaherpesvirus 1		Pigeon Herpesvirus		HLJ		KX589235		envelope-glycoprotein-M		33253		34545		Sense		430		1290		0.9607		1.132
	Herpesviridae		Alphaherpesvirinae		Mardivirus		Columbid alphaherpesvirus 1		Pigeon Herpesvirus		HLJ		KX589235		myristylated-tegument-protein		34926		35159		A/sense		77		231		1.1652		0.8908
	Herpesviridae		Alphaherpesvirinae		Mardivirus		Columbid alphaherpesvirus 1		Pigeon Herpesvirus		HLJ		KX589235		deoxyribonuclease		35096		36772		A/sense		558		1674		1.1988		1.0699
	Herpesviridae		Alphaherpesvirinae		Mardivirus		Columbid alphaherpesvirus 1		Pigeon Herpesvirus		HLJ		KX589235		tegument-serine/threonine-protein-kinase		36841		38451		A/sense		536		1608		1.1271		1.0988
	Herpesviridae		Alphaherpesvirinae		Mardivirus		Columbid alphaherpesvirus 1		Pigeon Herpesvirus		HLJ		KX589235		tegument-protein-UL14		38091		38867		A/sense		258		774		1.16		1.0717
	Herpesviridae		Alphaherpesvirinae		Mardivirus		Columbid alphaherpesvirus 1		Pigeon Herpesvirus		HLJ		KX589235		DNA-packaging-terminase-subunit-1		38930		44888		Sense		394		2253		1.1048		1.1258
	Herpesviridae		Alphaherpesvirinae		Mardivirus		Columbid alphaherpesvirus 1		Pigeon Herpesvirus		HLJ		KX589235		tegument-protein-UL16		40177		41259		A/sense		360		1080		1.1607		1.0557
	Herpesviridae		Alphaherpesvirinae		Mardivirus		Columbid alphaherpesvirus 1		Pigeon Herpesvirus		HLJ		KX589235		DNA-packaging-tegument-protein-UL17		41347		43548		A/sense		733		2199		1.0911		1.0255
	Herpesviridae		Alphaherpesvirinae		Mardivirus		Columbid alphaherpesvirus 1		Pigeon Herpesvirus		HLJ		KX589235		hypothetical-protein		44827		45129		Sense		100		300		1.3016		0.8348
	Herpesviridae		Alphaherpesvirinae		Mardivirus		Columbid alphaherpesvirus 1		Pigeon Herpesvirus		HLJ		KX589235		capsid-triplex-subunit-2		45116		46090		A/sense		324		972		1.1625		1.0494
	Herpesviridae		Alphaherpesvirinae		Mardivirus		Columbid alphaherpesvirus 1		Pigeon Herpesvirus		HLJ		KX589235		hypothetical-protein		46117		46434		Sense		105		315		1.2585		0.848
	Herpesviridae		Alphaherpesvirinae		Mardivirus		Columbid alphaherpesvirus 1		Pigeon Herpesvirus		HLJ		KX589235		major-capsid-protein		46457		50611		A/sense		1384		4152		1.0782		1.1054
	Herpesviridae		Alphaherpesvirinae		Mardivirus		Columbid alphaherpesvirus 1		Pigeon Herpesvirus		HLJ		KX589235		envelope-protein-UL20		51179		51925		A/sense		248		744		1.1006		1.1784
	Herpesviridae		Alphaherpesvirinae		Mardivirus		Columbid alphaherpesvirus 1		Pigeon Herpesvirus		HLJ		KX589235		tegument-protein-UL21		52461		54134		Sense		557		1671		1.1013		1.0661
	Herpesviridae		Alphaherpesvirinae		Mardivirus		Columbid alphaherpesvirus 1		Pigeon Herpesvirus		HLJ		KX589235		hypothetical-protein		54076		54723		A/sense		215		645		1.1556		0.9927
	Herpesviridae		Alphaherpesvirinae		Mardivirus		Columbid alphaherpesvirus 1		Pigeon Herpesvirus		HLJ		KX589235		envelope-glycoprotein-H		55035		57530		A/sense		831		2493		1.1222		1.1198
	Herpesviridae		Alphaherpesvirinae		Mardivirus		Columbid alphaherpesvirus 1		Pigeon Herpesvirus		HLJ		KX589235		hypothetical-protein		57635		57937		A/sense		100		300		1.2847		1.1631
	Herpesviridae		Alphaherpesvirinae		Mardivirus		Columbid alphaherpesvirus 1		Pigeon Herpesvirus		HLJ		KX589235		thymidine-kinase		57958		59028		A/sense		356		1068		1.0447		1.0809
	Herpesviridae		Alphaherpesvirinae		Mardivirus		Columbid alphaherpesvirus 1		Pigeon Herpesvirus		HLJ		KX589235		nuclear-protein-UL24		58935		59984		Sense		349		1047		1.1451		0.9845
	Herpesviridae		Alphaherpesvirinae		Mardivirus		Columbid alphaherpesvirus 1		Pigeon Herpesvirus		HLJ		KX589235		DNA-packaging-tegument-protein-UL25		60173		61927		Sense		584		1752		1.1623		1.0953
	Herpesviridae		Alphaherpesvirinae		Mardivirus		Columbid alphaherpesvirus 1		Pigeon Herpesvirus		HLJ		KX589235		capsid-maturation-protease		61970		64297		Sense		775		2325		1.1439		1.0158
	Herpesviridae		Alphaherpesvirinae		Mardivirus		Columbid alphaherpesvirus 1		Pigeon Herpesvirus		HLJ		KX589235		envelope-glycoprotein-B		64737		67724		A/sense		995		2985		1.1127		1.063
	Herpesviridae		Alphaherpesvirinae		Mardivirus		Columbid alphaherpesvirus 1		Pigeon Herpesvirus		HLJ		KX589235		DNA-packaging-terminase-subunit-2		67505		70084		A/sense		859		2577		1.0805		1.0614
	Herpesviridae		Alphaherpesvirinae		Mardivirus		Columbid alphaherpesvirus 1		Pigeon Herpesvirus		HLJ		KX589235		single-stranded-DNA-binding-protein		70358		73969		A/sense		1203		3609		1.0635		1.0751
	Herpesviridae		Alphaherpesvirinae		Mardivirus		Columbid alphaherpesvirus 1		Pigeon Herpesvirus		HLJ		KX589235		DNA-polymerase-catalytic-subunit		74656		78408		Sense		1250		3750		1.1213		1.0633
	Herpesviridae		Alphaherpesvirinae		Mardivirus		Columbid alphaherpesvirus 1		Pigeon Herpesvirus		HLJ		KX589235		nuclear-egress-lamina-protein		78332		79306		A/sense		324		972		1.084		1.0555
	Herpesviridae		Alphaherpesvirinae		Mardivirus		Columbid alphaherpesvirus 1		Pigeon Herpesvirus		HLJ		KX589235		DNA-packaging-protein-UL32		79299		81290		A/sense		663		1989		1.0615		1.0232
	Herpesviridae		Alphaherpesvirinae		Mardivirus		Columbid alphaherpesvirus 1		Pigeon Herpesvirus		HLJ		KX589235		DNA-packaging-protein-UL33		81289		81675		Sense		128		384		1.0292		0.8815
	Herpesviridae		Alphaherpesvirinae		Mardivirus		Columbid alphaherpesvirus 1		Pigeon Herpesvirus		HLJ		KX589235		nuclear-egress-membrane-protein		81969		82826		Sense		285		855		1.1578		1.0065
	Herpesviridae		Alphaherpesvirinae		Mardivirus		Columbid alphaherpesvirus 1		Pigeon Herpesvirus		HLJ		KX589235		small-capsid-protein		82911		83306		Sense		131		393		1.1619		1.0203
	Herpesviridae		Alphaherpesvirinae		Mardivirus		Columbid alphaherpesvirus 1		Pigeon Herpesvirus		HLJ		KX589235		large-tegument-protein		83455		93297		A/sense		3280		9840		1.1079		1.0357
	Herpesviridae		Alphaherpesvirinae		Mardivirus		Columbid alphaherpesvirus 1		Pigeon Herpesvirus		HLJ		KX589235		tegument-protein-UL37		93732		96911		A/sense		1059		3177		1.0877		1.0579
	Herpesviridae		Alphaherpesvirinae		Mardivirus		Columbid alphaherpesvirus 1		Pigeon Herpesvirus		HLJ		KX589235		capsid-triplex-subunit-1		97249		98670		Sense		473		1419		1.0529		0.985
	Herpesviridae		Alphaherpesvirinae		Mardivirus		Columbid alphaherpesvirus 1		Pigeon Herpesvirus		HLJ		KX589235		ribonucleotide-reductase-subunit-1		99133		101616		Sense		827		2481		1.0504		1.0968
	Herpesviridae		Alphaherpesvirinae		Mardivirus		Columbid alphaherpesvirus 1		Pigeon Herpesvirus		HLJ		KX589235		ribonucleotide-reductase-subunit-2		101693		102877		Sense		394		1182		1.1131		1.0733
	Herpesviridae		Alphaherpesvirinae		Mardivirus		Columbid alphaherpesvirus 1		Pigeon Herpesvirus		HLJ		KX589235		tegument-host-shutoff-protein		103264		104736		A/sense		490		1470		1.1368		1.0612
	Herpesviridae		Alphaherpesvirinae		Mardivirus		Columbid alphaherpesvirus 1		Pigeon Herpesvirus		HLJ		KX589235		DNA-polymerase-processivity-subunit		105626		106747		Sense		373		1119		1.0983		1.0134
	Herpesviridae		Alphaherpesvirinae		Mardivirus		Columbid alphaherpesvirus 1		Pigeon Herpesvirus		HLJ		KX589235		hypothetical-protein		107004		107555		Sense		183		549		1.4173		1.0441
	Herpesviridae		Alphaherpesvirinae		Mardivirus		Columbid alphaherpesvirus 1		Pigeon Herpesvirus		HLJ		KX589235		envelope-protein-UL43		107595		108296		Sense		233		699		1.1513		1.0895
	Herpesviridae		Alphaherpesvirinae		Mardivirus		Columbid alphaherpesvirus 1		Pigeon Herpesvirus		HLJ		KX589235		envelope-glycoprotein-C		108536		110542		Sense		668		2004		1.1705		1.0435
	Herpesviridae		Alphaherpesvirinae		Mardivirus		Columbid alphaherpesvirus 1		Pigeon Herpesvirus		HLJ		KX589235		hypothetical-protein		110598		111464		A/sense		288		864		1.0923		1.071
	Herpesviridae		Alphaherpesvirinae		Mardivirus		Columbid alphaherpesvirus 1		Pigeon Herpesvirus		HLJ		KX589235		membrane-protein-UL45		111781		112482		Sense		233		699		1.2352		1.059
	Herpesviridae		Alphaherpesvirinae		Mardivirus		Columbid alphaherpesvirus 1		Pigeon Herpesvirus		HLJ		KX589235		tegument-protein-VP11/12		112807		115071		A/sense		754		2262		1.1293		1.0141
	Herpesviridae		Alphaherpesvirinae		Mardivirus		Columbid alphaherpesvirus 1		Pigeon Herpesvirus		HLJ		KX589235		tegument-protein-VP13/14		115210		117492		A/sense		760		2280		1.0482		1.0583
	Herpesviridae		Alphaherpesvirinae		Mardivirus		Columbid alphaherpesvirus 1		Pigeon Herpesvirus		HLJ		KX589235		transactivating-tegument-protein-VP16		117910		119277		A/sense		455		1365		1.1767		1.1736
	Herpesviridae		Alphaherpesvirinae		Mardivirus		Columbid alphaherpesvirus 1		Pigeon Herpesvirus		HLJ		KX589235		tegument-protein-VP22		119517		120287		A/sense		256		768		1.1504		1.0702
	Herpesviridae		Alphaherpesvirinae		Mardivirus		Columbid alphaherpesvirus 1		Pigeon Herpesvirus		HLJ		KX589235		envelope-glycoprotein-N		120505		120777		A/sense		90		270		1.2066		1.0788
	Herpesviridae		Alphaherpesvirinae		Mardivirus		Columbid alphaherpesvirus 1		Pigeon Herpesvirus		HLJ		KX589235		deoxyuridine-triphosphatase		120849		122096		Sense		415		1245		1.1627		1.168
	Herpesviridae		Alphaherpesvirinae		Mardivirus		Columbid alphaherpesvirus 1		Pigeon Herpesvirus		HLJ		KX589235		tegument-protein-UL51		122303		123340		A/sense		345		1035		1.0729		0.9293
	Herpesviridae		Alphaherpesvirinae		Mardivirus		Columbid alphaherpesvirus 1		Pigeon Herpesvirus		HLJ		KX589235		helicase-primase-primase-subunit		123339		126701		Sense		1120		3360		1.0699		1.0763
	Herpesviridae		Alphaherpesvirinae		Mardivirus		Columbid alphaherpesvirus 1		Pigeon Herpesvirus		HLJ		KX589235		envelope-glycoprotein-K		126698		127759		Sense		353		1059		0.9641		0.9931
	Herpesviridae		Alphaherpesvirinae		Mardivirus		Columbid alphaherpesvirus 1		Pigeon Herpesvirus		HLJ		KX589235		multifunctional-expression-regulator		127936		129621		Sense		561		1683		1.1007		1.0813
	Herpesviridae		Alphaherpesvirinae		Mardivirus		Columbid alphaherpesvirus 1		Pigeon Herpesvirus		HLJ		KX589235		protein-LORF4		129706		130572		A/sense		288		864		1.1342		1.0601
	Herpesviridae		Alphaherpesvirinae		Mardivirus		Columbid alphaherpesvirus 1		Pigeon Herpesvirus		HLJ		KX589235		nuclear-protein-UL55		130812		131351		Sense		179		537		1.0969		1.1135
	Herpesviridae		Alphaherpesvirinae		Mardivirus		Columbid alphaherpesvirus 1		Pigeon Herpesvirus		HLJ		KX589235		hypothetical-protein		131346		131924		A/sense		192		576		1.1546		0.9731
	Herpesviridae		Alphaherpesvirinae		Mardivirus		Columbid alphaherpesvirus 1		Pigeon Herpesvirus		HLJ		KX589235		myristylated-tegument-protein-CIRC		132174		133151		A/sense		325		975		1.1533		1.0615
	Herpesviridae		Alphaherpesvirinae		Mardivirus		Columbid alphaherpesvirus 1		Pigeon Herpesvirus		HLJ		KX589235		protein-LORF5		133690		136521		A/sense		943		2829		1.0275		1.0727
	Herpesviridae		Alphaherpesvirinae		Mardivirus		Columbid alphaherpesvirus 1		Pigeon Herpesvirus		HLJ		KX589235		hypothetical-protein		136803		137330		Sense		175		525		1.1582		0.8877
	Herpesviridae		Alphaherpesvirinae		Mardivirus		Columbid alphaherpesvirus 1		Pigeon Herpesvirus		HLJ		KX589235		hypothetical-protein		137536		138063		A/sense		175		525		1.1667		1.0072
	Herpesviridae		Alphaherpesvirinae		Mardivirus		Columbid alphaherpesvirus 1		Pigeon Herpesvirus		HLJ		KX589235		hypothetical-protein		138385		139116		A/sense		243		729		1.0538		1.0982
	Herpesviridae		Alphaherpesvirinae		Mardivirus		Columbid alphaherpesvirus 1		Pigeon Herpesvirus		HLJ		KX589235		hypothetical-protein		139508		139969		Sense		153		459		1.0506		1.0932
	Herpesviridae		Alphaherpesvirinae		Mardivirus		Columbid alphaherpesvirus 1		Pigeon Herpesvirus		HLJ		KX589235		hypothetical-protein		143729		144457		Sense		242		726		0.9937		1.1502
	Herpesviridae		Alphaherpesvirinae		Mardivirus		Columbid alphaherpesvirus 1		Pigeon Herpesvirus		HLJ		KX589235		hypothetical-protein		144790		145707		Sense		305		915		0.8321		0.9374
	Herpesviridae		Alphaherpesvirinae		Mardivirus		Columbid alphaherpesvirus 1		Pigeon Herpesvirus		HLJ		KX589235		hypothetical-protein		146083		146964		A/sense		293		879		1.0049		1.032
	Herpesviridae		Alphaherpesvirinae		Mardivirus		Columbid alphaherpesvirus 1		Pigeon Herpesvirus		HLJ		KX589235		hypothetical-protein		147641		148750		Sense		369		1107		0.901		0.8977
	Herpesviridae		Alphaherpesvirinae		Mardivirus		Columbid alphaherpesvirus 1		Pigeon Herpesvirus		HLJ		KX589235		hypothetical-protein		149405		150025		Sense		206		618		0.746		0.7167
	Herpesviridae		Alphaherpesvirinae		Mardivirus		Columbid alphaherpesvirus 1		Pigeon Herpesvirus		HLJ		KX589235		hypothetical-protein		152304		152789		Sense		161		483		1.0735		0.9396
	Herpesviridae		Alphaherpesvirinae		Mardivirus		Columbid alphaherpesvirus 1		Pigeon Herpesvirus		HLJ		KX589235		hypothetical-protein		153034		154122		A/sense		362		1086		0.9541		0.9626
	Herpesviridae		Alphaherpesvirinae		Mardivirus		Columbid alphaherpesvirus 1		Pigeon Herpesvirus		HLJ		KX589235		transcriptional-regulator-ICP4		155184		161099		A/sense		1971		5913		1.0319		1.114
	Herpesviridae		Alphaherpesvirinae		Mardivirus		Columbid alphaherpesvirus 1		Pigeon Herpesvirus		HLJ		KX589235		hypothetical-protein		161782		162117		A/sense		111		333		0.8766		1.0325
	Herpesviridae		Alphaherpesvirinae		Mardivirus		Columbid alphaherpesvirus 1		Pigeon Herpesvirus		HLJ		KX589235		hypothetical-protein		162070		162456		Sense		128		384		0.8465		0.9576
	Herpesviridae		Alphaherpesvirinae		Mardivirus		Columbid alphaherpesvirus 1		Pigeon Herpesvirus		HLJ		KX589235		hypothetical-protein		163008		163514		Sense		168		504		0.9468		0.9723
	Herpesviridae		Alphaherpesvirinae		Mardivirus		Columbid alphaherpesvirus 1		Pigeon Herpesvirus		HLJ		KX589235		hypothetical-protein		163511		163861		Sense		116		348		0.919		0.8884
	Herpesviridae		Alphaherpesvirinae		Mardivirus		Columbid alphaherpesvirus 1		Pigeon Herpesvirus		HLJ		KX589235		hypothetical-protein		164491		165024		A/sense		177		531		0.9213		0.8607
	Herpesviridae		Alphaherpesvirinae		Mardivirus		Columbid alphaherpesvirus 1		Pigeon Herpesvirus		HLJ		KX589235		hypothetical-protein		165075		165446		Sense		123		369		1.2214		0.9271
	Herpesviridae		Alphaherpesvirinae		Mardivirus		Columbid alphaherpesvirus 1		Pigeon Herpesvirus		HLJ		KX589235		hypothetical-protein		165449		165823		Sense		124		371		0.9585		0.6254
	Herpesviridae		Alphaherpesvirinae		Mardivirus		Columbid alphaherpesvirus 1		Pigeon Herpesvirus		HLJ		KX589235		hypothetical-protein		166045		166410		A/sense		121		363		1.0709		0.7969
	Herpesviridae		Alphaherpesvirinae		Mardivirus		Columbid alphaherpesvirus 1		Pigeon Herpesvirus		HLJ		KX589235		hypothetical-protein		166502		166930		A/sense		142		426		1.1074		0.845
	Herpesviridae		Alphaherpesvirinae		Mardivirus		Columbid alphaherpesvirus 1		Pigeon Herpesvirus		HLJ		KX589235		hypothetical-protein		166868		167242		Sense		124		372		1.1895		0.8604
	Herpesviridae		Alphaherpesvirinae		Mardivirus		Columbid alphaherpesvirus 1		Pigeon Herpesvirus		HLJ		KX589235		hypothetical-protein		167472		168197		Sense		241		723		0.9524		0.9205
	Herpesviridae		Alphaherpesvirinae		Mardivirus		Columbid alphaherpesvirus 1		Pigeon Herpesvirus		HLJ		KX589235		hypothetical-protein		168535		168867		A/sense		110		330		1.1373		1.129
	Herpesviridae		Alphaherpesvirinae		Mardivirus		Columbid alphaherpesvirus 1		Pigeon Herpesvirus		HLJ		KX589235		regulatory-protein-ICP22		168786		169739		Sense		317		951		1.0468		0.9516
	Herpesviridae		Alphaherpesvirinae		Mardivirus		Columbid alphaherpesvirus 1		Pigeon Herpesvirus		HLJ		KX589235		virion-protein-US10		170141		171547		Sense		468		1404		1.0815		1.0676
	Herpesviridae		Alphaherpesvirinae		Mardivirus		Columbid alphaherpesvirus 1		Pigeon Herpesvirus		HLJ		KX589235		hypothetical-protein		171903		172475		Sense		190		570		0.8583		0.742
	Herpesviridae		Alphaherpesvirinae		Mardivirus		Columbid alphaherpesvirus 1		Pigeon Herpesvirus		HLJ		KX589235		protein-SORF3		172354		173664		A/sense		436		1308		1.1431		1.0259
	Herpesviridae		Alphaherpesvirinae		Mardivirus		Columbid alphaherpesvirus 1		Pigeon Herpesvirus		HLJ		KX589235		hypothetical-protein		173676		174062		A/sense		128		384		1.0714		0.8926
	Herpesviridae		Alphaherpesvirinae		Mardivirus		Columbid alphaherpesvirus 1		Pigeon Herpesvirus		HLJ		KX589235		virion-protein-US2		174052		174873		A/sense		273		819		1.0156		1.0542
	Herpesviridae		Alphaherpesvirinae		Mardivirus		Columbid alphaherpesvirus 1		Pigeon Herpesvirus		HLJ		KX589235		serine/threonine-protein-kinase-US3		174963		176213		Sense		416		1248		1.0904		1.1044
	Herpesviridae		Alphaherpesvirinae		Mardivirus		Columbid alphaherpesvirus 1		Pigeon Herpesvirus		HLJ		KX589235		hypothetical-protein		176696		177310		Sense		204		612		1.0229		0.7425
	Herpesviridae		Alphaherpesvirinae		Mardivirus		Columbid alphaherpesvirus 1		Pigeon Herpesvirus		HLJ		KX589235		envelope-glycoprotein-D		177612		178883		Sense		423		1269		1.137		1.0575
	Herpesviridae		Alphaherpesvirinae		Mardivirus		Columbid alphaherpesvirus 1		Pigeon Herpesvirus		HLJ		KX589235		envelope-glycoprotein-I		179006		180169		Sense		387		1161		1.1417		1.1115
	Herpesviridae		Alphaherpesvirinae		Mardivirus		Columbid alphaherpesvirus 1		Pigeon Herpesvirus		HLJ		KX589235		envelope-glycoprotein-E		180330		181871		Sense		513		1539		1.0044		0.9736
	Herpesviridae		Alphaherpesvirinae		Mardivirus		Columbid alphaherpesvirus 1		Pigeon Herpesvirus		HLJ		KX589235		hypothetical-protein		181958		182293		Sense		111		333		1.2232		1.1203
	Herpesviridae		Alphaherpesvirinae		Mardivirus		Columbid alphaherpesvirus 1		Pigeon Herpesvirus		HLJ		KX589235		hypothetical-protein		182282		182881		A/sense		199		597		0.9205		0.7662
	Herpesviridae		Alphaherpesvirinae		Mardivirus		Columbid alphaherpesvirus 1		Pigeon Herpesvirus		HLJ		KX589235		virion-protein-US10		183237		184643		A/sense		468		1404		1.0815		1.0676
	Herpesviridae		Alphaherpesvirinae		Mardivirus		Columbid alphaherpesvirus 1		Pigeon Herpesvirus		HLJ		KX589235		regulatory-protein-ICP22		185045		185998		A/sense		317		951		1.0468		0.9516
	Herpesviridae		Alphaherpesvirinae		Mardivirus		Columbid alphaherpesvirus 1		Pigeon Herpesvirus		HLJ		KX589235		hypothetical-protein		185917		186249		Sense		110		330		1.1373		1.129
	Herpesviridae		Alphaherpesvirinae		Mardivirus		Columbid alphaherpesvirus 1		Pigeon Herpesvirus		HLJ		KX589235		hypothetical-protein		186587		187312		A/sense		241		723		0.9524		0.9205
	Herpesviridae		Alphaherpesvirinae		Mardivirus		Columbid alphaherpesvirus 1		Pigeon Herpesvirus		HLJ		KX589235		hypothetical-protein		187542		187916		A/sense		124		372		1.1895		0.8604
	Herpesviridae		Alphaherpesvirinae		Mardivirus		Columbid alphaherpesvirus 1		Pigeon Herpesvirus		HLJ		KX589235		hypothetical-protein		187854		188282		Sense		142		426		1.1074		0.845
	Herpesviridae		Alphaherpesvirinae		Mardivirus		Columbid alphaherpesvirus 1		Pigeon Herpesvirus		HLJ		KX589235		hypothetical-protein		188374		188739		Sense		121		363		1.0709		0.7969
	Herpesviridae		Alphaherpesvirinae		Mardivirus		Columbid alphaherpesvirus 1		Pigeon Herpesvirus		HLJ		KX589235		hypothetical-protein		188961		189335		A/sense		124		371		0.9644		0.6305
	Herpesviridae		Alphaherpesvirinae		Mardivirus		Columbid alphaherpesvirus 1		Pigeon Herpesvirus		HLJ		KX589235		hypothetical-protein		189338		189709		A/sense		123		369		1.2214		0.9271
	Herpesviridae		Alphaherpesvirinae		Mardivirus		Columbid alphaherpesvirus 1		Pigeon Herpesvirus		HLJ		KX589235		hypothetical-protein		189760		190293		Sense		177		531		0.9213		0.8607
	Herpesviridae		Alphaherpesvirinae		Mardivirus		Columbid alphaherpesvirus 1		Pigeon Herpesvirus		HLJ		KX589235		hypothetical-protein		190923		191273		A/sense		116		348		0.919		0.8884
	Herpesviridae		Alphaherpesvirinae		Mardivirus		Columbid alphaherpesvirus 1		Pigeon Herpesvirus		HLJ		KX589235		hypothetical-protein		191270		191776		A/sense		168		504		0.9468		0.9723
	Herpesviridae		Alphaherpesvirinae		Mardivirus		Columbid alphaherpesvirus 1		Pigeon Herpesvirus		HLJ		KX589235		hypothetical-protein		192328		192714		A/sense		128		384		0.8465		0.9576
	Herpesviridae		Alphaherpesvirinae		Mardivirus		Columbid alphaherpesvirus 1		Pigeon Herpesvirus		HLJ		KX589235		hypothetical-protein		192667		193002		Sense		111		333		0.8766		1.0325
	Herpesviridae		Alphaherpesvirinae		Mardivirus		Columbid alphaherpesvirus 1		Pigeon Herpesvirus		HLJ		KX589235		transcriptional-regulator-ICP4		193685		199600		Sense		1971		5913		1.0319		1.114
	Herpesviridae		Alphaherpesvirinae		Mardivirus		Columbid alphaherpesvirus 1		Pigeon Herpesvirus		HLJ		KX589235		hypothetical-protein		200662		201750		Sense		362		1086		0.9541		0.9626
	Herpesviridae		Alphaherpesvirinae		Mardivirus		Columbid alphaherpesvirus 1		Pigeon Herpesvirus		HLJ		KX589235		hypothetical-protein		201995		202480		A/sense		161		483		1.0735		0.9396
	Herpesviridae		Alphaherpesvirinae		Mardivirus		Columbid alphaherpesvirus 1		Falcon Inclusion Body Disease Virus		S-18		KJ668231		hypothetical-protein		522		1142		A/sense		206		618		0.746		0.7167
	Herpesviridae		Alphaherpesvirinae		Mardivirus		Columbid alphaherpesvirus 1		Falcon Inclusion Body Disease Virus		S-18		KJ668231		hypothetical-protein		1797		2906		A/sense		369		1107		0.901		0.8977
	Herpesviridae		Alphaherpesvirinae		Mardivirus		Columbid alphaherpesvirus 1		Falcon Inclusion Body Disease Virus		S-18		KJ668231		hypothetical-protein		3583		4464		Sense		293		879		1.0049		1.032
	Herpesviridae		Alphaherpesvirinae		Mardivirus		Columbid alphaherpesvirus 1		Falcon Inclusion Body Disease Virus		S-18		KJ668231		hypothetical-protein		4840		5757		A/sense		305		915		0.8321		0.9374
	Herpesviridae		Alphaherpesvirinae		Mardivirus		Columbid alphaherpesvirus 1		Falcon Inclusion Body Disease Virus		S-18		KJ668231		hypothetical-protein		6090		6818		A/sense		242		726		0.9785		1.1587
	Herpesviridae		Alphaherpesvirinae		Mardivirus		Columbid alphaherpesvirus 1		Falcon Inclusion Body Disease Virus		S-18		KJ668231		hypothetical-protein		7540		7854		Sense		104		312		1.1259		1.023
	Herpesviridae		Alphaherpesvirinae		Mardivirus		Columbid alphaherpesvirus 1		Falcon Inclusion Body Disease Virus		S-18		KJ668231		hypothetical-protein		12554		12895		Sense		113		339		1.2056		0.9403
	Herpesviridae		Alphaherpesvirinae		Mardivirus		Columbid alphaherpesvirus 1		Falcon Inclusion Body Disease Virus		S-18		KJ668231		lipase		13304		15172		Sense		622		1866		1.1177		1.0772
	Herpesviridae		Alphaherpesvirinae		Mardivirus		Columbid alphaherpesvirus 1		Falcon Inclusion Body Disease Virus		S-18		KJ668231		protein-LORF3		15799		17373		Sense		524		1572		1.1521		1.0312
	Herpesviridae		Alphaherpesvirinae		Mardivirus		Columbid alphaherpesvirus 1		Falcon Inclusion Body Disease Virus		S-18		KJ668231		envelope-glycoprotein-L		17480		18400		Sense		306		918		1.1625		1.0069
	Herpesviridae		Alphaherpesvirinae		Mardivirus		Columbid alphaherpesvirus 1		Falcon Inclusion Body Disease Virus		S-18		KJ668231		uracil-DNA-glycosylase		18324		19313		Sense		329		987		1.1949		1.1579
	Herpesviridae		Alphaherpesvirinae		Mardivirus		Columbid alphaherpesvirus 1		Falcon Inclusion Body Disease Virus		S-18		KJ668231		nuclear-protein-UL3		19414		20142		Sense		242		726		1.1686		1.0769
	Herpesviridae		Alphaherpesvirinae		Mardivirus		Columbid alphaherpesvirus 1		Falcon Inclusion Body Disease Virus		S-18		KJ668231		hypothetical-protein		20230		20820		Sense		196		588		1.2316		0.9919
	Herpesviridae		Alphaherpesvirinae		Mardivirus		Columbid alphaherpesvirus 1		Falcon Inclusion Body Disease Virus		S-18		KJ668231		nuclear-protein-UL4		21071		22000		A/sense		309		927		1.2374		1.0439
	Herpesviridae		Alphaherpesvirinae		Mardivirus		Columbid alphaherpesvirus 1		Falcon Inclusion Body Disease Virus		S-18		KJ668231		helicase-primase-helicase-subunit		22080		24662		A/sense		860		2580		1.0819		1.1097
	Herpesviridae		Alphaherpesvirinae		Mardivirus		Columbid alphaherpesvirus 1		Falcon Inclusion Body Disease Virus		S-18		KJ668231		capsid-portal-protein		24695		27142		Sense		815		2445		1.0455		0.9938
	Herpesviridae		Alphaherpesvirinae		Mardivirus		Columbid alphaherpesvirus 1		Falcon Inclusion Body Disease Virus		S-18		KJ668231		tegument-protein-UL7		26916		27920		Sense		334		1002		1.0948		1.1036
	Herpesviridae		Alphaherpesvirinae		Mardivirus		Columbid alphaherpesvirus 1		Falcon Inclusion Body Disease Virus		S-18		KJ668231		helicase-primase-subunit		28083		30431		A/sense		782		2346		1.0972		1.0605
	Herpesviridae		Alphaherpesvirinae		Mardivirus		Columbid alphaherpesvirus 1		Falcon Inclusion Body Disease Virus		S-18		KJ668231		DNA-replication-origin-binding-helicase		30552		33218		A/sense		888		2664		1.091		1.124
	Herpesviridae		Alphaherpesvirinae		Mardivirus		Columbid alphaherpesvirus 1		Falcon Inclusion Body Disease Virus		S-18		KJ668231		envelope-glycoprotein-M		33217		34509		Sense		430		1290		0.9531		1.137
	Herpesviridae		Alphaherpesvirinae		Mardivirus		Columbid alphaherpesvirus 1		Falcon Inclusion Body Disease Virus		S-18		KJ668231		myristylated-tegument-protein		34890		35123		A/sense		77		231		1.1652		0.8908
	Herpesviridae		Alphaherpesvirinae		Mardivirus		Columbid alphaherpesvirus 1		Falcon Inclusion Body Disease Virus		S-18		KJ668231		deoxyribonuclease		35060		36736		A/sense		558		1674		1.1912		1.0785
	Herpesviridae		Alphaherpesvirinae		Mardivirus		Columbid alphaherpesvirus 1		Falcon Inclusion Body Disease Virus		S-18		KJ668231		tegument-serine/threonine-protein-kinase		36805		38415		A/sense		536		1608		1.109		1.0995
	Herpesviridae		Alphaherpesvirinae		Mardivirus		Columbid alphaherpesvirus 1		Falcon Inclusion Body Disease Virus		S-18		KJ668231		tegument-protein-UL14		38055		38831		A/sense		258		774		1.153		1.0707
	Herpesviridae		Alphaherpesvirinae		Mardivirus		Columbid alphaherpesvirus 1		Falcon Inclusion Body Disease Virus		S-18		KJ668231		DNA-packaging-terminase-subunit-1		38894		44852		Sense		394		2253		1.1023		1.1218
	Herpesviridae		Alphaherpesvirinae		Mardivirus		Columbid alphaherpesvirus 1		Falcon Inclusion Body Disease Virus		S-18		KJ668231		tegument-protein-UL16		40141		41223		A/sense		360		1080		1.1546		1.0847
	Herpesviridae		Alphaherpesvirinae		Mardivirus		Columbid alphaherpesvirus 1		Falcon Inclusion Body Disease Virus		S-18		KJ668231		DNA-packaging-tegument-protein-UL17		41311		43512		A/sense		733		2199		1.0907		1.0265
	Herpesviridae		Alphaherpesvirinae		Mardivirus		Columbid alphaherpesvirus 1		Falcon Inclusion Body Disease Virus		S-18		KJ668231		hypothetical-protein		44791		45093		Sense		100		300		1.3016		0.8348
	Herpesviridae		Alphaherpesvirinae		Mardivirus		Columbid alphaherpesvirus 1		Falcon Inclusion Body Disease Virus		S-18		KJ668231		capsid-triplex-subunit-2		45080		46054		A/sense		324		972		1.1547		1.0552
	Herpesviridae		Alphaherpesvirinae		Mardivirus		Columbid alphaherpesvirus 1		Falcon Inclusion Body Disease Virus		S-18		KJ668231		hypothetical-protein		46081		46404		Sense		107		321		1.2581		0.8297
	Herpesviridae		Alphaherpesvirinae		Mardivirus		Columbid alphaherpesvirus 1		Falcon Inclusion Body Disease Virus		S-18		KJ668231		major-capsid-protein		46427		50581		A/sense		1384		4152		1.0811		1.1061
	Herpesviridae		Alphaherpesvirinae		Mardivirus		Columbid alphaherpesvirus 1		Falcon Inclusion Body Disease Virus		S-18		KJ668231		envelope-protein-UL20		51149		51895		A/sense		248		744		1.1045		1.1784
	Herpesviridae		Alphaherpesvirinae		Mardivirus		Columbid alphaherpesvirus 1		Falcon Inclusion Body Disease Virus		S-18		KJ668231		tegument-protein-UL21		52431		54104		Sense		557		1671		1.0982		1.0608
	Herpesviridae		Alphaherpesvirinae		Mardivirus		Columbid alphaherpesvirus 1		Falcon Inclusion Body Disease Virus		S-18		KJ668231		hypothetical-protein		54046		54693		A/sense		215		645		1.1556		0.9927
	Herpesviridae		Alphaherpesvirinae		Mardivirus		Columbid alphaherpesvirus 1		Falcon Inclusion Body Disease Virus		S-18		KJ668231		envelope-glycoprotein-H		55005		57500		A/sense		831		2493		1.1222		1.1198
	Herpesviridae		Alphaherpesvirinae		Mardivirus		Columbid alphaherpesvirus 1		Falcon Inclusion Body Disease Virus		S-18		KJ668231		hypothetical-protein		57605		57907		A/sense		100		300		1.2847		1.1631
	Herpesviridae		Alphaherpesvirinae		Mardivirus		Columbid alphaherpesvirus 1		Falcon Inclusion Body Disease Virus		S-18		KJ668231		thymidine-kinase		57928		58998		A/sense		356		1068		1.0447		1.0809
	Herpesviridae		Alphaherpesvirinae		Mardivirus		Columbid alphaherpesvirus 1		Falcon Inclusion Body Disease Virus		S-18		KJ668231		nuclear-protein-UL24		58905		59954		Sense		349		1047		1.1487		0.9743
	Herpesviridae		Alphaherpesvirinae		Mardivirus		Columbid alphaherpesvirus 1		Falcon Inclusion Body Disease Virus		S-18		KJ668231		DNA-packaging-tegument-protein-UL25		60141		61895		Sense		584		1752		1.1592		1.0946
	Herpesviridae		Alphaherpesvirinae		Mardivirus		Columbid alphaherpesvirus 1		Falcon Inclusion Body Disease Virus		S-18		KJ668231		capsid-maturation-protease		61938		64268		Sense		776		2328		1.1584		1.026
	Herpesviridae		Alphaherpesvirinae		Mardivirus		Columbid alphaherpesvirus 1		Falcon Inclusion Body Disease Virus		S-18		KJ668231		envelope-glycoprotein-B		64701		67691		A/sense		996		2988		1.1131		1.0653
	Herpesviridae		Alphaherpesvirinae		Mardivirus		Columbid alphaherpesvirus 1		Falcon Inclusion Body Disease Virus		S-18		KJ668231		DNA-packaging-terminase-subunit-2		67472		70051		A/sense		859		2577		1.0918		1.0629
	Herpesviridae		Alphaherpesvirinae		Mardivirus		Columbid alphaherpesvirus 1		Falcon Inclusion Body Disease Virus		S-18		KJ668231		single-stranded-DNA-binding-protein		70321		73932		A/sense		1203		3609		1.064		1.0901
	Herpesviridae		Alphaherpesvirinae		Mardivirus		Columbid alphaherpesvirus 1		Falcon Inclusion Body Disease Virus		S-18		KJ668231		DNA-polymerase-catalytic-subunit		74620		78372		Sense		1250		3750		1.1228		1.0598
	Herpesviridae		Alphaherpesvirinae		Mardivirus		Columbid alphaherpesvirus 1		Falcon Inclusion Body Disease Virus		S-18		KJ668231		nuclear-egress-lamina-protein		78296		79270		A/sense		324		972		1.0999		1.0529
	Herpesviridae		Alphaherpesvirinae		Mardivirus		Columbid alphaherpesvirus 1		Falcon Inclusion Body Disease Virus		S-18		KJ668231		DNA-packaging-protein-UL32		79263		81254		A/sense		663		1989		1.0523		1.0211
	Herpesviridae		Alphaherpesvirinae		Mardivirus		Columbid alphaherpesvirus 1		Falcon Inclusion Body Disease Virus		S-18		KJ668231		DNA-packaging-protein-UL33		81253		81639		Sense		128		384		1.0685		0.8501
	Herpesviridae		Alphaherpesvirinae		Mardivirus		Columbid alphaherpesvirus 1		Falcon Inclusion Body Disease Virus		S-18		KJ668231		nuclear-egress-membrane-protein		81796		82653		Sense		285		855		1.1639		0.9711
	Herpesviridae		Alphaherpesvirinae		Mardivirus		Columbid alphaherpesvirus 1		Falcon Inclusion Body Disease Virus		S-18		KJ668231		small-capsid-protein		82738		83133		Sense		131		393		1.181		1.0026
	Herpesviridae		Alphaherpesvirinae		Mardivirus		Columbid alphaherpesvirus 1		Falcon Inclusion Body Disease Virus		S-18		KJ668231		large-tegument-protein		83310		93149		A/sense		3279		9837		1.1067		1.0359
	Herpesviridae		Alphaherpesvirinae		Mardivirus		Columbid alphaherpesvirus 1		Falcon Inclusion Body Disease Virus		S-18		KJ668231		tegument-protein-UL37		93584		96763		A/sense		1059		3177		1.0856		1.0589
	Herpesviridae		Alphaherpesvirinae		Mardivirus		Columbid alphaherpesvirus 1		Falcon Inclusion Body Disease Virus		S-18		KJ668231		capsid-triplex-subunit-1		97101		98522		Sense		473		1419		1.0529		0.985
	Herpesviridae		Alphaherpesvirinae		Mardivirus		Columbid alphaherpesvirus 1		Falcon Inclusion Body Disease Virus		S-18		KJ668231		ribonucleotide-reductase-subunit-1		98989		101472		Sense		827		2481		1.0496		1.0974
	Herpesviridae		Alphaherpesvirinae		Mardivirus		Columbid alphaherpesvirus 1		Falcon Inclusion Body Disease Virus		S-18		KJ668231		ribonucleotide-reductase-subunit-2		101549		102733		Sense		394		1182		1.1131		1.0733
	Herpesviridae		Alphaherpesvirinae		Mardivirus		Columbid alphaherpesvirus 1		Falcon Inclusion Body Disease Virus		S-18		KJ668231		tegument-host-shutoff-protein		103120		104592		A/sense		490		1470		1.1373		1.0688
	Herpesviridae		Alphaherpesvirinae		Mardivirus		Columbid alphaherpesvirus 1		Falcon Inclusion Body Disease Virus		S-18		KJ668231		DNA-polymerase-processivity-subunit		105478		106599		Sense		373		1119		1.0983		1.0134
	Herpesviridae		Alphaherpesvirinae		Mardivirus		Columbid alphaherpesvirus 1		Falcon Inclusion Body Disease Virus		S-18		KJ668231		hypothetical-protein		106859		107410		Sense		183		549		1.4099		1.0127
	Herpesviridae		Alphaherpesvirinae		Mardivirus		Columbid alphaherpesvirus 1		Falcon Inclusion Body Disease Virus		S-18		KJ668231		envelope-protein-UL43		107450		108151		Sense		233		699		1.1638		1.0938
	Herpesviridae		Alphaherpesvirinae		Mardivirus		Columbid alphaherpesvirus 1		Falcon Inclusion Body Disease Virus		S-18		KJ668231		envelope-glycoprotein-C		108391		110397		Sense		668		2003		1.1549		1.0247
	Herpesviridae		Alphaherpesvirinae		Mardivirus		Columbid alphaherpesvirus 1		Falcon Inclusion Body Disease Virus		S-18		KJ668231		hypothetical-protein		110453		111319		A/sense		288		864		1.0973		1.0749
	Herpesviridae		Alphaherpesvirinae		Mardivirus		Columbid alphaherpesvirus 1		Falcon Inclusion Body Disease Virus		S-18		KJ668231		membrane-protein-UL45		111634		112335		Sense		233		699		1.242		1.0772
	Herpesviridae		Alphaherpesvirinae		Mardivirus		Columbid alphaherpesvirus 1		Falcon Inclusion Body Disease Virus		S-18		KJ668231		tegument-protein-VP11/12		112657		114921		A/sense		754		2262		1.1283		1.01
	Herpesviridae		Alphaherpesvirinae		Mardivirus		Columbid alphaherpesvirus 1		Falcon Inclusion Body Disease Virus		S-18		KJ668231		tegument-protein-VP13/14		115062		117344		A/sense		760		2280		1.0416		1.0673
	Herpesviridae		Alphaherpesvirinae		Mardivirus		Columbid alphaherpesvirus 1		Falcon Inclusion Body Disease Virus		S-18		KJ668231		transactivating-tegument-protein-VP16		117762		119129		A/sense		455		1365		1.1895		1.1721
	Herpesviridae		Alphaherpesvirinae		Mardivirus		Columbid alphaherpesvirus 1		Falcon Inclusion Body Disease Virus		S-18		KJ668231		tegument-protein-VP22		119359		120129		A/sense		256		768		1.1504		1.0702
	Herpesviridae		Alphaherpesvirinae		Mardivirus		Columbid alphaherpesvirus 1		Falcon Inclusion Body Disease Virus		S-18		KJ668231		envelope-glycoprotein-N		120345		120617		A/sense		90		270		1.2066		1.0788
	Herpesviridae		Alphaherpesvirinae		Mardivirus		Columbid alphaherpesvirus 1		Falcon Inclusion Body Disease Virus		S-18		KJ668231		deoxyuridine-triphosphatase		120689		121936		Sense		415		1245		1.1683		1.1613
	Herpesviridae		Alphaherpesvirinae		Mardivirus		Columbid alphaherpesvirus 1		Falcon Inclusion Body Disease Virus		S-18		KJ668231		tegument-protein-UL51		122134		123171		A/sense		345		1035		1.0721		0.9245
	Herpesviridae		Alphaherpesvirinae		Mardivirus		Columbid alphaherpesvirus 1		Falcon Inclusion Body Disease Virus		S-18		KJ668231		helicase-primase-primase-subunit		123170		126532		Sense		1120		3360		1.0714		1.0674
	Herpesviridae		Alphaherpesvirinae		Mardivirus		Columbid alphaherpesvirus 1		Falcon Inclusion Body Disease Virus		S-18		KJ668231		envelope-glycoprotein-K		126529		127590		Sense		353		1059		0.9628		0.9914
	Herpesviridae		Alphaherpesvirinae		Mardivirus		Columbid alphaherpesvirus 1		Falcon Inclusion Body Disease Virus		S-18		KJ668231		multifunctional-expression-regulator		127767		129452		Sense		561		1683		1.0999		1.0851
	Herpesviridae		Alphaherpesvirinae		Mardivirus		Columbid alphaherpesvirus 1		Falcon Inclusion Body Disease Virus		S-18		KJ668231		protein-LORF4		129537		130403		A/sense		288		864		1.1229		1.0772
	Herpesviridae		Alphaherpesvirinae		Mardivirus		Columbid alphaherpesvirus 1		Falcon Inclusion Body Disease Virus		S-18		KJ668231		nuclear-protein-UL55		130643		131182		Sense		179		537		1.1119		1.1112
	Herpesviridae		Alphaherpesvirinae		Mardivirus		Columbid alphaherpesvirus 1		Falcon Inclusion Body Disease Virus		S-18		KJ668231		hypothetical-protein		131177		131755		A/sense		192		576		1.1422		0.9731
	Herpesviridae		Alphaherpesvirinae		Mardivirus		Columbid alphaherpesvirus 1		Falcon Inclusion Body Disease Virus		S-18		KJ668231		myristylated-tegument-protein-CIRC		132004		132981		A/sense		325		975		1.146		1.0458
	Herpesviridae		Alphaherpesvirinae		Mardivirus		Columbid alphaherpesvirus 1		Falcon Inclusion Body Disease Virus		S-18		KJ668231		protein-LORF5		133518		136349		A/sense		943		2829		1.0246		1.0575
	Herpesviridae		Alphaherpesvirinae		Mardivirus		Columbid alphaherpesvirus 1		Falcon Inclusion Body Disease Virus		S-18		KJ668231		hypothetical-protein		136631		137158		Sense		175		525		1.1524		0.8822
	Herpesviridae		Alphaherpesvirinae		Mardivirus		Columbid alphaherpesvirus 1		Falcon Inclusion Body Disease Virus		S-18		KJ668231		hypothetical-protein		137362		137889		A/sense		175		525		1.1796		1.0016
	Herpesviridae		Alphaherpesvirinae		Mardivirus		Columbid alphaherpesvirus 1		Falcon Inclusion Body Disease Virus		S-18		KJ668231		hypothetical-protein		138212		138943		A/sense		243		729		1.0493		1.1119
	Herpesviridae		Alphaherpesvirinae		Mardivirus		Columbid alphaherpesvirus 1		Falcon Inclusion Body Disease Virus		S-18		KJ668231		hypothetical-protein		139334		139795		Sense		153		459		1.0398		1.0891
	Herpesviridae		Alphaherpesvirinae		Mardivirus		Columbid alphaherpesvirus 1		Falcon Inclusion Body Disease Virus		S-18		KJ668231		hypothetical-protein		143556		144284		Sense		242		726		0.9785		1.1587
	Herpesviridae		Alphaherpesvirinae		Mardivirus		Columbid alphaherpesvirus 1		Falcon Inclusion Body Disease Virus		S-18		KJ668231		hypothetical-protein		144617		145534		Sense		305		915		0.8321		0.9374
	Herpesviridae		Alphaherpesvirinae		Mardivirus		Columbid alphaherpesvirus 1		Falcon Inclusion Body Disease Virus		S-18		KJ668231		hypothetical-protein		145910		146791		A/sense		293		879		1.0049		1.032
	Herpesviridae		Alphaherpesvirinae		Mardivirus		Columbid alphaherpesvirus 1		Falcon Inclusion Body Disease Virus		S-18		KJ668231		hypothetical-protein		147468		148577		Sense		369		1107		0.901		0.8977
	Herpesviridae		Alphaherpesvirinae		Mardivirus		Columbid alphaherpesvirus 1		Falcon Inclusion Body Disease Virus		S-18		KJ668231		hypothetical-protein		149232		149852		Sense		206		618		0.746		0.7167
	Herpesviridae		Alphaherpesvirinae		Mardivirus		Columbid alphaherpesvirus 1		Falcon Inclusion Body Disease Virus		S-18		KJ668231		hypothetical-protein		152131		152616		Sense		161		483		1.0567		0.9271
	Herpesviridae		Alphaherpesvirinae		Mardivirus		Columbid alphaherpesvirus 1		Falcon Inclusion Body Disease Virus		S-18		KJ668231		hypothetical-protein		152850		153947		A/sense		365		1095		0.9392		0.9811
	Herpesviridae		Alphaherpesvirinae		Mardivirus		Columbid alphaherpesvirus 1		Falcon Inclusion Body Disease Virus		S-18		KJ668231		transcriptional-regulator-ICP4		155008		160923		A/sense		1971		5913		1.0351		1.1118
	Herpesviridae		Alphaherpesvirinae		Mardivirus		Columbid alphaherpesvirus 1		Falcon Inclusion Body Disease Virus		S-18		KJ668231		hypothetical-protein		161605		161940		A/sense		111		333		0.8766		1.0325
	Herpesviridae		Alphaherpesvirinae		Mardivirus		Columbid alphaherpesvirus 1		Falcon Inclusion Body Disease Virus		S-18		KJ668231		hypothetical-protein		161893		162279		Sense		128		384		0.8456		0.9723
	Herpesviridae		Alphaherpesvirinae		Mardivirus		Columbid alphaherpesvirus 1		Falcon Inclusion Body Disease Virus		S-18		KJ668231		hypothetical-protein		162829		163335		Sense		168		504		0.9318		0.9723
	Herpesviridae		Alphaherpesvirinae		Mardivirus		Columbid alphaherpesvirus 1		Falcon Inclusion Body Disease Virus		S-18		KJ668231		hypothetical-protein		163332		163682		Sense		116		347		0.9331		0.8856
	Herpesviridae		Alphaherpesvirinae		Mardivirus		Columbid alphaherpesvirus 1		Falcon Inclusion Body Disease Virus		S-18		KJ668231		hypothetical-protein		164311		164844		A/sense		177		531		0.9163		0.8607
	Herpesviridae		Alphaherpesvirinae		Mardivirus		Columbid alphaherpesvirus 1		Falcon Inclusion Body Disease Virus		S-18		KJ668231		hypothetical-protein		164895		165278		Sense		127		381		1.2062		0.9484
	Herpesviridae		Alphaherpesvirinae		Mardivirus		Columbid alphaherpesvirus 1		Falcon Inclusion Body Disease Virus		S-18		KJ668231		hypothetical-protein		165281		165655		Sense		124		371		0.9691		0.6595
	Herpesviridae		Alphaherpesvirinae		Mardivirus		Columbid alphaherpesvirus 1		Falcon Inclusion Body Disease Virus		S-18		KJ668231		hypothetical-protein		165877		166248		A/sense		123		369		1.0643		0.8106
	Herpesviridae		Alphaherpesvirinae		Mardivirus		Columbid alphaherpesvirus 1		Falcon Inclusion Body Disease Virus		S-18		KJ668231		hypothetical-protein		166340		166768		A/sense		142		426		1.1134		0.8711
	Herpesviridae		Alphaherpesvirinae		Mardivirus		Columbid alphaherpesvirus 1		Falcon Inclusion Body Disease Virus		S-18		KJ668231		hypothetical-protein		166706		167080		Sense		124		372		1.1885		0.8324
	Herpesviridae		Alphaherpesvirinae		Mardivirus		Columbid alphaherpesvirus 1		Falcon Inclusion Body Disease Virus		S-18		KJ668231		hypothetical-protein		167300		168025		Sense		241		723		0.9477		0.9294
	Herpesviridae		Alphaherpesvirinae		Mardivirus		Columbid alphaherpesvirus 1		Falcon Inclusion Body Disease Virus		S-18		KJ668231		hypothetical-protein		168363		168695		A/sense		110		330		1.1373		1.129
	Herpesviridae		Alphaherpesvirinae		Mardivirus		Columbid alphaherpesvirus 1		Falcon Inclusion Body Disease Virus		S-18		KJ668231		regulatory-protein-ICP22		168614		169564		Sense		316		948		1.0389		0.9583
	Herpesviridae		Alphaherpesvirinae		Mardivirus		Columbid alphaherpesvirus 1		Falcon Inclusion Body Disease Virus		S-18		KJ668231		virion-protein-US10		169966		171372		Sense		468		1404		1.0815		1.0676
	Herpesviridae		Alphaherpesvirinae		Mardivirus		Columbid alphaherpesvirus 1		Falcon Inclusion Body Disease Virus		S-18		KJ668231		hypothetical-protein		171728		172300		Sense		190		570		0.8583		0.742
	Herpesviridae		Alphaherpesvirinae		Mardivirus		Columbid alphaherpesvirus 1		Falcon Inclusion Body Disease Virus		S-18		KJ668231		protein-SORF3		172179		173489		A/sense		436		1308		1.1431		1.0259
	Herpesviridae		Alphaherpesvirinae		Mardivirus		Columbid alphaherpesvirus 1		Falcon Inclusion Body Disease Virus		S-18		KJ668231		hypothetical-protein		173501		173887		A/sense		128		384		1.0714		0.8926
	Herpesviridae		Alphaherpesvirinae		Mardivirus		Columbid alphaherpesvirus 1		Falcon Inclusion Body Disease Virus		S-18		KJ668231		virion-protein-US2		173877		174698		A/sense		273		819		1.0156		1.0542
	Herpesviridae		Alphaherpesvirinae		Mardivirus		Columbid alphaherpesvirus 1		Falcon Inclusion Body Disease Virus		S-18		KJ668231		serine/threonine-protein-kinase-US3		174788		176032		Sense		414		1242		1.1165		1.1006
	Herpesviridae		Alphaherpesvirinae		Mardivirus		Columbid alphaherpesvirus 1		Falcon Inclusion Body Disease Virus		S-18		KJ668231		hypothetical-protein		176515		177129		Sense		204		612		1.0359		0.7625
	Herpesviridae		Alphaherpesvirinae		Mardivirus		Columbid alphaherpesvirus 1		Falcon Inclusion Body Disease Virus		S-18		KJ668231		envelope-glycoprotein-D		177431		178702		Sense		423		1269		1.1455		1.0688
	Herpesviridae		Alphaherpesvirinae		Mardivirus		Columbid alphaherpesvirus 1		Falcon Inclusion Body Disease Virus		S-18		KJ668231		envelope-glycoprotein-I		178825		179988		Sense		387		1161		1.1312		1.1058
	Herpesviridae		Alphaherpesvirinae		Mardivirus		Columbid alphaherpesvirus 1		Falcon Inclusion Body Disease Virus		S-18		KJ668231		envelope-glycoprotein-E		180149		181690		Sense		513		1539		0.9975		0.9946
	Herpesviridae		Alphaherpesvirinae		Mardivirus		Columbid alphaherpesvirus 1		Falcon Inclusion Body Disease Virus		S-18		KJ668231		hypothetical-protein		181777		182112		Sense		111		333		1.2232		1.1203
	Herpesviridae		Alphaherpesvirinae		Mardivirus		Columbid alphaherpesvirus 1		Falcon Inclusion Body Disease Virus		S-18		KJ668231		hypothetical-protein		182101		182700		A/sense		199		597		0.9205		0.7662
	Herpesviridae		Alphaherpesvirinae		Mardivirus		Columbid alphaherpesvirus 1		Falcon Inclusion Body Disease Virus		S-18		KJ668231		virion-protein-US10		183056		184462		A/sense		468		1404		1.0815		1.0676
	Herpesviridae		Alphaherpesvirinae		Mardivirus		Columbid alphaherpesvirus 1		Falcon Inclusion Body Disease Virus		S-18		KJ668231		regulatory-protein-ICP22		184864		185814		A/sense		316		948		1.0389		0.9583
	Herpesviridae		Alphaherpesvirinae		Mardivirus		Columbid alphaherpesvirus 1		Falcon Inclusion Body Disease Virus		S-18		KJ668231		hypothetical-protein		185733		186065		Sense		110		330		1.1373		1.129
	Herpesviridae		Alphaherpesvirinae		Mardivirus		Columbid alphaherpesvirus 1		Falcon Inclusion Body Disease Virus		S-18		KJ668231		hypothetical-protein		186403		187128		A/sense		241		723		0.9477		0.9294
	Herpesviridae		Alphaherpesvirinae		Mardivirus		Columbid alphaherpesvirus 1		Falcon Inclusion Body Disease Virus		S-18		KJ668231		hypothetical-protein		187348		187722		A/sense		124		372		1.1885		0.8324
	Herpesviridae		Alphaherpesvirinae		Mardivirus		Columbid alphaherpesvirus 1		Falcon Inclusion Body Disease Virus		S-18		KJ668231		hypothetical-protein		187660		188088		Sense		142		426		1.1134		0.8711
	Herpesviridae		Alphaherpesvirinae		Mardivirus		Columbid alphaherpesvirus 1		Falcon Inclusion Body Disease Virus		S-18		KJ668231		hypothetical-protein		188180		188551		Sense		123		369		1.0643		0.8106
	Herpesviridae		Alphaherpesvirinae		Mardivirus		Columbid alphaherpesvirus 1		Falcon Inclusion Body Disease Virus		S-18		KJ668231		hypothetical-protein		188773		189147		A/sense		124		371		0.9872		0.6595
	Herpesviridae		Alphaherpesvirinae		Mardivirus		Columbid alphaherpesvirus 1		Falcon Inclusion Body Disease Virus		S-18		KJ668231		hypothetical-protein		189150		189533		A/sense		127		381		1.2062		0.9484
	Herpesviridae		Alphaherpesvirinae		Mardivirus		Columbid alphaherpesvirus 1		Falcon Inclusion Body Disease Virus		S-18		KJ668231		hypothetical-protein		189584		190117		Sense		177		531		0.9163		0.8607
	Herpesviridae		Alphaherpesvirinae		Mardivirus		Columbid alphaherpesvirus 1		Falcon Inclusion Body Disease Virus		S-18		KJ668231		hypothetical-protein		190746		191096		A/sense		116		347		0.9331		0.8856
	Herpesviridae		Alphaherpesvirinae		Mardivirus		Columbid alphaherpesvirus 1		Falcon Inclusion Body Disease Virus		S-18		KJ668231		hypothetical-protein		191093		191599		A/sense		168		504		0.9318		0.9723
	Herpesviridae		Alphaherpesvirinae		Mardivirus		Columbid alphaherpesvirus 1		Falcon Inclusion Body Disease Virus		S-18		KJ668231		hypothetical-protein		192149		192535		A/sense		128		384		0.8456		0.9723
	Herpesviridae		Alphaherpesvirinae		Mardivirus		Columbid alphaherpesvirus 1		Falcon Inclusion Body Disease Virus		S-18		KJ668231		hypothetical-protein		192488		192823		Sense		111		333		0.8766		1.0325
	Herpesviridae		Alphaherpesvirinae		Mardivirus		Columbid alphaherpesvirus 1		Falcon Inclusion Body Disease Virus		S-18		KJ668231		transcriptional-regulator-ICP4		193505		199420		Sense		1971		5913		1.0351		1.1118
	Herpesviridae		Alphaherpesvirinae		Mardivirus		Columbid alphaherpesvirus 1		Falcon Inclusion Body Disease Virus		S-18		KJ668231		hypothetical-protein		200481		201578		Sense		365		1095		0.9392		0.9811
	Herpesviridae		Alphaherpesvirinae		Mardivirus		Columbid alphaherpesvirus 1		Falcon Inclusion Body Disease Virus		S-18		KJ668231		hypothetical-protein		201812		202297		A/sense		161		483		1.0567		0.9271
	Herpesviridae		Alphaherpesvirinae		Mardivirus		Gallid alphaherpesvirus 2		Marek'S Disease Virus Type 1		Md5		AF243438		hypothetical-protein		1517		2176		Sense		219		657		1.0216		1.0586
	Herpesviridae		Alphaherpesvirinae		Mardivirus		Gallid alphaherpesvirus 2		Marek'S Disease Virus Type 1		Md5		AF243438		Arg-rich-protein		1882		2478		A/sense		198		594		0.9767		1.0839
	Herpesviridae		Alphaherpesvirinae		Mardivirus		Gallid alphaherpesvirus 2		Marek'S Disease Virus Type 1		Md5		AF243438		CxC-chemokine		2878		3555		A/sense		20		402		0.7273		1.0301
	Herpesviridae		Alphaherpesvirinae		Mardivirus		Gallid alphaherpesvirus 2		Marek'S Disease Virus Type 1		Md5		AF243438		MEQ-protein		5734		6753		A/sense		339		1017		0.789		0.7242
	Herpesviridae		Alphaherpesvirinae		Mardivirus		Gallid alphaherpesvirus 2		Marek'S Disease Virus Type 1		Md5		AF243438		23kD-nuclear-protein		5878		6288		Sense		136		408		0.7282		0.7141
	Herpesviridae		Alphaherpesvirinae		Mardivirus		Gallid alphaherpesvirus 2		Marek'S Disease Virus Type 1		Md5		AF243438		14kD-lytic-phase-protein		10505		13147		A/sense		13		255		0.8704		0.865
	Herpesviridae		Alphaherpesvirinae		Mardivirus		Gallid alphaherpesvirus 2		Marek'S Disease Virus Type 1		Md5		AF243438		14kD-lytic-phase-protein		10505		11821		A/sense		21		279		0.8554		0.7944
	Herpesviridae		Alphaherpesvirinae		Mardivirus		Gallid alphaherpesvirus 2		Marek'S Disease Virus Type 1		Md5		AF243438		hypothetical-protein		13045		13392		A/sense		115		345		1.3856		1.0512
	Herpesviridae		Alphaherpesvirinae		Mardivirus		Gallid alphaherpesvirus 2		Marek'S Disease Virus Type 1		Md5		AF243438		hypothetical-protein		13337		14338		A/sense		333		999		1.1171		0.9614
	Herpesviridae		Alphaherpesvirinae		Mardivirus		Gallid alphaherpesvirus 2		Marek'S Disease Virus Type 1		Md5		AF243438		24kD-phosphoprotein-pp24		13833		14300		Sense		155		465		1.2316		0.9672
	Herpesviridae		Alphaherpesvirinae		Mardivirus		Gallid alphaherpesvirus 2		Marek'S Disease Virus Type 1		Md5		AF243438		lipase		14535		16875		Sense		724		2268		0.9575		1.0596
	Herpesviridae		Alphaherpesvirinae		Mardivirus		Gallid alphaherpesvirus 2		Marek'S Disease Virus Type 1		Md5		AF243438		hypothetical-protein		17431		17688		Sense		85		255		1.1156		1.0056
	Herpesviridae		Alphaherpesvirinae		Mardivirus		Gallid alphaherpesvirus 2		Marek'S Disease Virus Type 1		Md5		AF243438		hypothetical-protein		17828		18982		Sense		384		1152		0.9213		0.9882
	Herpesviridae		Alphaherpesvirinae		Mardivirus		Gallid alphaherpesvirus 2		Marek'S Disease Virus Type 1		Md5		AF243438		UL1-virion-surface-glycoprotein-L-like-protein		19172		19759		Sense		195		585		1.1777		1.087
	Herpesviridae		Alphaherpesvirinae		Mardivirus		Gallid alphaherpesvirus 2		Marek'S Disease Virus Type 1		Md5		AF243438		UL2-uracil-DNA-glycosylase-like-protein		19641		20582		Sense		313		939		1.1492		0.9591
	Herpesviridae		Alphaherpesvirinae		Mardivirus		Gallid alphaherpesvirus 2		Marek'S Disease Virus Type 1		Md5		AF243438		UL3-nuclear-phosphoprotein-like-protein		20607		21293		Sense		228		684		1.0677		1.0226
	Herpesviridae		Alphaherpesvirinae		Mardivirus		Gallid alphaherpesvirus 2		Marek'S Disease Virus Type 1		Md5		AF243438		UL4-nuclear-protein-like-protein		21809		22615		A/sense		268		804		1.1952		1.0555
	Herpesviridae		Alphaherpesvirinae		Mardivirus		Gallid alphaherpesvirus 2		Marek'S Disease Virus Type 1		Md5		AF243438		UL5-DNA-helicase-primase-associated-protein-like		22669		25245		A/sense		858		2574		1.0157		1.0444
	Herpesviridae		Alphaherpesvirinae		Mardivirus		Gallid alphaherpesvirus 2		Marek'S Disease Virus Type 1		Md5		AF243438		UL6-minor-capsid-protein-like-protein		25313		27481		Sense		722		2166		1.0251		0.9955
	Herpesviridae		Alphaherpesvirinae		Mardivirus		Gallid alphaherpesvirus 2		Marek'S Disease Virus Type 1		Md5		AF243438		UL7-like-protein		27318		28235		Sense		305		915		1.1324		0.7573
	Herpesviridae		Alphaherpesvirinae		Mardivirus		Gallid alphaherpesvirus 2		Marek'S Disease Virus Type 1		Md5		AF243438		UL8-DNA-helicase-primase-associated-protein-like		28269		30578		A/sense		769		2307		0.9263		0.964
	Herpesviridae		Alphaherpesvirinae		Mardivirus		Gallid alphaherpesvirus 2		Marek'S Disease Virus Type 1		Md5		AF243438		UL9-ori-binding-protein-like-protein		30592		33117		A/sense		841		2523		0.9907		0.9604
	Herpesviridae		Alphaherpesvirinae		Mardivirus		Gallid alphaherpesvirus 2		Marek'S Disease Virus Type 1		Md5		AF243438		UL10-virion-membrane-glycoprotein-M-like		33216		34490		Sense		424		1272		1.1019		0.8999
	Herpesviridae		Alphaherpesvirinae		Mardivirus		Gallid alphaherpesvirus 2		Marek'S Disease Virus Type 1		Md5		AF243438		UL11-myristylated-tegument-protein-like-protein		34544		34798		A/sense		84		252		1.0049		0.769
	Herpesviridae		Alphaherpesvirinae		Mardivirus		Gallid alphaherpesvirus 2		Marek'S Disease Virus Type 1		Md5		AF243438		UL12-DNase-like-protein		34774		36348		A/sense		524		1572		0.936		0.8798
	Herpesviridae		Alphaherpesvirinae		Mardivirus		Gallid alphaherpesvirus 2		Marek'S Disease Virus Type 1		Md5		AF243438		UL13-serine/threonine-protein-kinase-like		36339		37880		A/sense		513		1539		0.984		0.9462
	Herpesviridae		Alphaherpesvirinae		Mardivirus		Gallid alphaherpesvirus 2		Marek'S Disease Virus Type 1		Md5		AF243438		UL14-minor-tegument-protein-like-protein		37598		38329		A/sense		243		729		1.1053		0.9564
	Herpesviridae		Alphaherpesvirinae		Mardivirus		Gallid alphaherpesvirus 2		Marek'S Disease Virus Type 1		Md5		AF243438		UL15-DNA-packaging-protein-like-protein		38360		44054		Sense		389		2211		1.0326		0.9749
	Herpesviridae		Alphaherpesvirinae		Mardivirus		Gallid alphaherpesvirus 2		Marek'S Disease Virus Type 1		Md5		AF243438		UL16-tegument-protein-like-protein		39443		40525		A/sense		360		1080		0.8707		0.8515
	Herpesviridae		Alphaherpesvirinae		Mardivirus		Gallid alphaherpesvirus 2		Marek'S Disease Virus Type 1		Md5		AF243438		UL17-tegument-protein-like-protein		40552		42741		A/sense		729		2187		1.0467		0.9445
	Herpesviridae		Alphaherpesvirinae		Mardivirus		Gallid alphaherpesvirus 2		Marek'S Disease Virus Type 1		Md5		AF243438		UL18-capsid-protein-like-protein		44173		45132		A/sense		319		957		1.0551		0.9451
	Herpesviridae		Alphaherpesvirinae		Mardivirus		Gallid alphaherpesvirus 2		Marek'S Disease Virus Type 1		Md5		AF243438		UL19-major-capsid-protein-like-protein		45258		49439		A/sense		1393		4179		0.9175		0.9877
	Herpesviridae		Alphaherpesvirinae		Mardivirus		Gallid alphaherpesvirus 2		Marek'S Disease Virus Type 1		Md5		AF243438		UL20-membrane-protein-like-protein		49743		50447		A/sense		234		702		0.91		1.0161
	Herpesviridae		Alphaherpesvirinae		Mardivirus		Gallid alphaherpesvirus 2		Marek'S Disease Virus Type 1		Md5		AF243438		UL21-tegument-protein-like-protein		50708		52348		Sense		546		1638		0.9333		0.967
	Herpesviridae		Alphaherpesvirinae		Mardivirus		Gallid alphaherpesvirus 2		Marek'S Disease Virus Type 1		Md5		AF243438		UL22-envelope-glycoprotein-H-like-protein		52495		54936		A/sense		813		2439		1.0009		0.9376
	Herpesviridae		Alphaherpesvirinae		Mardivirus		Gallid alphaherpesvirus 2		Marek'S Disease Virus Type 1		Md5		AF243438		UL23-thymidine-kinase-like-protein		55119		56177		A/sense		352		1056		1.0422		1.0627
	Herpesviridae		Alphaherpesvirinae		Mardivirus		Gallid alphaherpesvirus 2		Marek'S Disease Virus Type 1		Md5		AF243438		UL24-like-protein		56132		57046		Sense		304		912		1.1309		0.9004
	Herpesviridae		Alphaherpesvirinae		Mardivirus		Gallid alphaherpesvirus 2		Marek'S Disease Virus Type 1		Md5		AF243438		UL25-DNA-packaging-like-protein		57141		58892		Sense		583		1749		0.9663		0.9113
	Herpesviridae		Alphaherpesvirinae		Mardivirus		Gallid alphaherpesvirus 2		Marek'S Disease Virus Type 1		Md5		AF243438		UL26-capsid-maturation-protease-like-protein		58933		60924		Sense		663		1989		1.0551		1.0002
	Herpesviridae		Alphaherpesvirinae		Mardivirus		Gallid alphaherpesvirus 2		Marek'S Disease Virus Type 1		Md5		AF243438		UL26.5-minor-capsid-scaffold-protein-like		59887		60924		Sense		345		1035		1.02		0.9615
	Herpesviridae		Alphaherpesvirinae		Mardivirus		Gallid alphaherpesvirus 2		Marek'S Disease Virus Type 1		Md5		AF243438		UL27-virion-membrane-glycoprotein-B-like		61055		63652		A/sense		865		2595		0.9779		1.0289
	Herpesviridae		Alphaherpesvirinae		Mardivirus		Gallid alphaherpesvirus 2		Marek'S Disease Virus Type 1		Md5		AF243438		UL28-DNA-packaging-protein-like-protein		63727		66108		A/sense		793		2379		0.9105		0.9498
	Herpesviridae		Alphaherpesvirinae		Mardivirus		Gallid alphaherpesvirus 2		Marek'S Disease Virus Type 1		Md5		AF243438		UL29-single-stranded-DNA-binding-protein-like		66300		69875		A/sense		1191		3573		0.9528		1.05
	Herpesviridae		Alphaherpesvirinae		Mardivirus		Gallid alphaherpesvirus 2		Marek'S Disease Virus Type 1		Md5		AF243438		UL30-DNA-polymerase-catalytic-subunit-like		70144		73806		Sense		1220		3660		1.001		1.0746
	Herpesviridae		Alphaherpesvirinae		Mardivirus		Gallid alphaherpesvirus 2		Marek'S Disease Virus Type 1		Md5		AF243438		UL31-nuclear-phosphoprotein-like-protein		73730		74632		A/sense		300		900		0.9963		1.0144
	Herpesviridae		Alphaherpesvirinae		Mardivirus		Gallid alphaherpesvirus 2		Marek'S Disease Virus Type 1		Md5		AF243438		UL32-DNA-packaging-protein-like-protein		74649		76574		A/sense		641		1923		1.0159		0.9227
	Herpesviridae		Alphaherpesvirinae		Mardivirus		Gallid alphaherpesvirus 2		Marek'S Disease Virus Type 1		Md5		AF243438		UL33-DNA-packaging-protein-like-protein		76573		76977		Sense		134		402		1.1179		1.0038
	Herpesviridae		Alphaherpesvirinae		Mardivirus		Gallid alphaherpesvirus 2		Marek'S Disease Virus Type 1		Md5		AF243438		UL34-membrane-phosphoprotein-like-protein		77070		77903		Sense		277		831		1.039		1.1737
	Herpesviridae		Alphaherpesvirinae		Mardivirus		Gallid alphaherpesvirus 2		Marek'S Disease Virus Type 1		Md5		AF243438		UL35-capsid-protein-like-protein		77987		78382		Sense		131		393		1.0184		1.2031
	Herpesviridae		Alphaherpesvirinae		Mardivirus		Gallid alphaherpesvirus 2		Marek'S Disease Virus Type 1		Md5		AF243438		UL36-large-tegument-protein-like-protein		78443		88471		A/sense		3342		10026		0.9407		1.0047
	Herpesviridae		Alphaherpesvirinae		Mardivirus		Gallid alphaherpesvirus 2		Marek'S Disease Virus Type 1		Md5		AF243438		UL37-tegument-protein-like-protein		88686		91826		A/sense		1046		3138		0.9364		0.9074
	Herpesviridae		Alphaherpesvirinae		Mardivirus		Gallid alphaherpesvirus 2		Marek'S Disease Virus Type 1		Md5		AF243438		UL38-capsid-protein-like-protein		92197		93609		Sense		470		1410		1.0345		0.9429
	Herpesviridae		Alphaherpesvirinae		Mardivirus		Gallid alphaherpesvirus 2		Marek'S Disease Virus Type 1		Md5		AF243438		UL39-ribonucleotide-reductase-large-subunit-like		93831		96299		Sense		822		2466		0.9321		0.966
	Herpesviridae		Alphaherpesvirinae		Mardivirus		Gallid alphaherpesvirus 2		Marek'S Disease Virus Type 1		Md5		AF243438		UL40-ribonucleotide-reductase-small-subunit-like		96352		97383		Sense		343		1029		1.0712		1.0106
	Herpesviridae		Alphaherpesvirinae		Mardivirus		Gallid alphaherpesvirus 2		Marek'S Disease Virus Type 1		Md5		AF243438		UL41-virion-host-shutoff-protein-like-protein		97431		98756		A/sense		441		1323		1.088		1.0378
	Herpesviridae		Alphaherpesvirinae		Mardivirus		Gallid alphaherpesvirus 2		Marek'S Disease Virus Type 1		Md5		AF243438		UL42-DNA-polymerase-processivity-subunit-like		99413		100522		Sense		369		1107		1.0068		0.9682
	Herpesviridae		Alphaherpesvirinae		Mardivirus		Gallid alphaherpesvirus 2		Marek'S Disease Virus Type 1		Md5		AF243438		UL43-probable-membrane-protein-like-protein		100682		101944		Sense		420		1260		0.9179		1.0116
	Herpesviridae		Alphaherpesvirinae		Mardivirus		Gallid alphaherpesvirus 2		Marek'S Disease Virus Type 1		Md5		AF243438		UL44-virion-membrane-glycoprotein-C-like		102164		103669		Sense		501		1503		0.9599		0.9477
	Herpesviridae		Alphaherpesvirinae		Mardivirus		Gallid alphaherpesvirus 2		Marek'S Disease Virus Type 1		Md5		AF243438		UL45-envelope/membrane-protein-like-protein		104532		105167		Sense		211		633		1.2063		0.8191
	Herpesviridae		Alphaherpesvirinae		Mardivirus		Gallid alphaherpesvirus 2		Marek'S Disease Virus Type 1		Md5		AF243438		UL46-tegument-phosphoprotein-like-protein		105300		107006		A/sense		568		1704		0.9734		0.9144
	Herpesviridae		Alphaherpesvirinae		Mardivirus		Gallid alphaherpesvirus 2		Marek'S Disease Virus Type 1		Md5		AF243438		UL47-tegument-phosphoprotein-like-protein		107148		109574		A/sense		808		2424		0.9251		0.9867
	Herpesviridae		Alphaherpesvirinae		Mardivirus		Gallid alphaherpesvirus 2		Marek'S Disease Virus Type 1		Md5		AF243438		UL48-immediate-early-gene-transactivator-like		109813		111096		A/sense		427		1281		0.9992		0.8948
	Herpesviridae		Alphaherpesvirinae		Mardivirus		Gallid alphaherpesvirus 2		Marek'S Disease Virus Type 1		Md5		AF243438		UL49-tegument-phosphoprotein-like-protein		111204		111953		A/sense		249		747		1.0578		1.0081
	Herpesviridae		Alphaherpesvirinae		Mardivirus		Gallid alphaherpesvirus 2		Marek'S Disease Virus Type 1		Md5		AF243438		UL49.5-envelope/tegument-protein-like-protein		112099		112386		A/sense		95		285		1.2395		1.0198
	Herpesviridae		Alphaherpesvirinae		Mardivirus		Gallid alphaherpesvirus 2		Marek'S Disease Virus Type 1		Md5		AF243438		UL50-dUTPase-like-protein		112366		113676		Sense		436		1308		1.0051		1.0174
	Herpesviridae		Alphaherpesvirinae		Mardivirus		Gallid alphaherpesvirus 2		Marek'S Disease Virus Type 1		Md5		AF243438		UL51-virion-phosphoprotein-like-protein		113764		114513		A/sense		249		747		0.9343		0.9828
	Herpesviridae		Alphaherpesvirinae		Mardivirus		Gallid alphaherpesvirus 2		Marek'S Disease Virus Type 1		Md5		AF243438		UL52-DNA-helicase-primase-like-protein		114515		117739		Sense		1074		3222		0.9568		1.0187
	Herpesviridae		Alphaherpesvirinae		Mardivirus		Gallid alphaherpesvirus 2		Marek'S Disease Virus Type 1		Md5		AF243438		UL53-glycoprotein-K-like-protein		117718		118782		Sense		354		1062		0.8558		1.0053
	Herpesviridae		Alphaherpesvirinae		Mardivirus		Gallid alphaherpesvirus 2		Marek'S Disease Virus Type 1		Md5		AF243438		UL54-post-translational-gene-regulation-like		118929		120350		Sense		473		1419		1.0216		1.0187
	Herpesviridae		Alphaherpesvirinae		Mardivirus		Gallid alphaherpesvirus 2		Marek'S Disease Virus Type 1		Md5		AF243438		hypothetical-protein		120480		121289		A/sense		269		807		1.0011		1.0681
	Herpesviridae		Alphaherpesvirinae		Mardivirus		Gallid alphaherpesvirus 2		Marek'S Disease Virus Type 1		Md5		AF243438		UL55-like-protein		121457		121957		Sense		166		498		1.134		0.9342
	Herpesviridae		Alphaherpesvirinae		Mardivirus		Gallid alphaherpesvirus 2		Marek'S Disease Virus Type 1		Md5		AF243438		hypothetical-protein		122313		122897		A/sense		194		582		0.9723		1.1724
	Herpesviridae		Alphaherpesvirinae		Mardivirus		Gallid alphaherpesvirus 2		Marek'S Disease Virus Type 1		Md5		AF243438		hypothetical-protein		123530		126241		A/sense		903		2709		0.7995		0.9308
	Herpesviridae		Alphaherpesvirinae		Mardivirus		Gallid alphaherpesvirus 2		Marek'S Disease Virus Type 1		Md5		AF243438		38kD-phosphoprotein-pp38		126915		127787		A/sense		290		870		0.9649		0.9377
	Herpesviridae		Alphaherpesvirinae		Mardivirus		Gallid alphaherpesvirus 2		Marek'S Disease Virus Type 1		Md5		AF243438		hypothetical-protein		128228		128575		Sense		115		345		1.3856		1.0512
	Herpesviridae		Alphaherpesvirinae		Mardivirus		Gallid alphaherpesvirus 2		Marek'S Disease Virus Type 1		Md5		AF243438		14kD-lytic-phase-protein		128473		131115		Sense		70		255		0.8704		0.865
	Herpesviridae		Alphaherpesvirinae		Mardivirus		Gallid alphaherpesvirus 2		Marek'S Disease Virus Type 1		Md5		AF243438		14kD-lytic-phase-protein		129799		131115		Sense		70		279		0.8554		0.7944
	Herpesviridae		Alphaherpesvirinae		Mardivirus		Gallid alphaherpesvirus 2		Marek'S Disease Virus Type 1		Md5		AF243438		MEQ-protein		134867		135886		Sense		339		1017		0.789		0.7242
	Herpesviridae		Alphaherpesvirinae		Mardivirus		Gallid alphaherpesvirus 2		Marek'S Disease Virus Type 1		Md5		AF243438		23kD-nuclear-protein		135332		135742		A/sense		136		408		0.7282		0.7141
	Herpesviridae		Alphaherpesvirinae		Mardivirus		Gallid alphaherpesvirus 2		Marek'S Disease Virus Type 1		Md5		AF243438		CxC-chemokine		138065		138742		Sense		67		402		0.7273		1.0301
	Herpesviridae		Alphaherpesvirinae		Mardivirus		Gallid alphaherpesvirus 2		Marek'S Disease Virus Type 1		Md5		AF243438		Arg-rich-protein		139142		139738		Sense		198		594		0.9767		1.0839
	Herpesviridae		Alphaherpesvirinae		Mardivirus		Gallid alphaherpesvirus 2		Marek'S Disease Virus Type 1		Md5		AF243438		hypothetical-protein		139444		140103		A/sense		219		657		1.0216		1.0586
	Herpesviridae		Alphaherpesvirinae		Mardivirus		Gallid alphaherpesvirus 2		Marek'S Disease Virus Type 1		Md5		AF243438		hypothetical-protein		141149		141637		Sense		162		486		1.2653		1.2418
	Herpesviridae		Alphaherpesvirinae		Mardivirus		Gallid alphaherpesvirus 2		Marek'S Disease Virus Type 1		Md5		AF243438		hypothetical-protein		143121		143447		A/sense		108		324		1.0743		0.9737
	Herpesviridae		Alphaherpesvirinae		Mardivirus		Gallid alphaherpesvirus 2		Marek'S Disease Virus Type 1		Md5		AF243438		RS1-immediate-early-gene-transactivator		143804		150769		A/sense		2321		6963		0.9013		0.9518
	Herpesviridae		Alphaherpesvirinae		Mardivirus		Gallid alphaherpesvirus 2		Marek'S Disease Virus Type 1		Md5		AF243438		antisense-RNA-protein		150610		150948		Sense		112		336		0.8585		0.9034
	Herpesviridae		Alphaherpesvirinae		Mardivirus		Gallid alphaherpesvirus 2		Marek'S Disease Virus Type 1		Md5		AF243438		hypothetical-protein		150998		151396		A/sense		132		396		0.7252		1.1475
	Herpesviridae		Alphaherpesvirinae		Mardivirus		Gallid alphaherpesvirus 2		Marek'S Disease Virus Type 1		Md5		AF243438		cytoplasmic-protein		151988		152251		Sense		87		261		1.0629		0.8896
	Herpesviridae		Alphaherpesvirinae		Mardivirus		Gallid alphaherpesvirus 2		Marek'S Disease Virus Type 1		Md5		AF243438		MDV1-S2		153443		153982		Sense		179		537		0.8085		0.9638
	Herpesviridae		Alphaherpesvirinae		Mardivirus		Gallid alphaherpesvirus 2		Marek'S Disease Virus Type 1		Md5		AF243438		US1-immediate-early-phosphoprotein-ICP22-like		154149		154688		Sense		179		537		1.3936		0.906
	Herpesviridae		Alphaherpesvirinae		Mardivirus		Gallid alphaherpesvirus 2		Marek'S Disease Virus Type 1		Md5		AF243438		US10-virion-protein-like-protein		154978		155619		Sense		213		639		0.9808		0.9206
	Herpesviridae		Alphaherpesvirinae		Mardivirus		Gallid alphaherpesvirus 2		Marek'S Disease Virus Type 1		Md5		AF243438		MDV1-S3		155730		156785		A/sense		351		1053		0.7391		0.9641
	Herpesviridae		Alphaherpesvirinae		Mardivirus		Gallid alphaherpesvirus 2		Marek'S Disease Virus Type 1		Md5		AF243438		HSV1-US2		157012		157824		A/sense		270		810		0.9076		0.8789
	Herpesviridae		Alphaherpesvirinae		Mardivirus		Gallid alphaherpesvirus 2		Marek'S Disease Virus Type 1		Md5		AF243438		US3-serine/threonine-protein-kinase-like		157936		159144		Sense		402		1206		0.986		0.9687
	Herpesviridae		Alphaherpesvirinae		Mardivirus		Gallid alphaherpesvirus 2		Marek'S Disease Virus Type 1		Md5		AF243438		MDV1-S4		159254		159697		Sense		147		441		0.9214		1.036
	Herpesviridae		Alphaherpesvirinae		Mardivirus		Gallid alphaherpesvirus 2		Marek'S Disease Virus Type 1		Md5		AF243438		US6-membrane-glycoprotein-D-like-protein		159865		161076		Sense		403		1209		1.0185		0.801
	Herpesviridae		Alphaherpesvirinae		Mardivirus		Gallid alphaherpesvirus 2		Marek'S Disease Virus Type 1		Md5		AF243438		US7-membrane-glycoprotein-I-like-protein		161183		162250		Sense		355		1065		0.9215		1.0062
	Herpesviridae		Alphaherpesvirinae		Mardivirus		Gallid alphaherpesvirus 2		Marek'S Disease Virus Type 1		Md5		AF243438		US8-membrane-glycoprotein-E-like-protein		162389		163882		Sense		497		1491		1.0351		0.8946
	Herpesviridae		Alphaherpesvirinae		Mardivirus		Gallid alphaherpesvirus 2		Marek'S Disease Virus Type 1		Md5		AF243438		N-terminus-MDV1-S2		164552		165001		A/sense		149		447		0.7751		1.0066
	Herpesviridae		Alphaherpesvirinae		Mardivirus		Gallid alphaherpesvirus 2		Marek'S Disease Virus Type 1		Md5		AF243438		cytoplasmic-protein		166193		166456		A/sense		87		261		1.0629		0.8896
	Herpesviridae		Alphaherpesvirinae		Mardivirus		Gallid alphaherpesvirus 2		Marek'S Disease Virus Type 1		Md5		AF243438		hypothetical-protein		167048		167446		Sense		132		396		0.7252		1.1475
	Herpesviridae		Alphaherpesvirinae		Mardivirus		Gallid alphaherpesvirus 2		Marek'S Disease Virus Type 1		Md5		AF243438		antisense-RNA-protein		167496		167834		A/sense		112		336		0.8585		0.9034
	Herpesviridae		Alphaherpesvirinae		Mardivirus		Gallid alphaherpesvirus 2		Marek'S Disease Virus Type 1		Md5		AF243438		RS1-immediate-early-gene-transactivator-like		167675		174640		Sense		2321		6963		0.9013		0.9518
	Herpesviridae		Alphaherpesvirinae		Mardivirus		Gallid alphaherpesvirus 2		Marek'S Disease Virus Type 1		Md5		AF243438		hypothetical-protein		174997		175323		Sense		108		324		1.0743		0.9737
	Herpesviridae		Alphaherpesvirinae		Mardivirus		Gallid alphaherpesvirus 2		Marek'S Disease Virus Type 1		Md5		AF243438		hypothetical-protein		176807		177295		A/sense		162		486		1.2653		1.2418
	Herpesviridae		Alphaherpesvirinae		Mardivirus		Gallid alphaherpesvirus 3		Marek'S Disease Virus Type 2		SB-1		HQ840738		R-LORF1-protein		1070		1261		A/sense		63		189		1.2747		0.9212
	Herpesviridae		Alphaherpesvirinae		Mardivirus		Gallid alphaherpesvirus 3		Marek'S Disease Virus Type 2		SB-1		HQ840738		ORF3-protein		1185		1523		A/sense		112		336		1.1854		1.0633
	Herpesviridae		Alphaherpesvirinae		Mardivirus		Gallid alphaherpesvirus 3		Marek'S Disease Virus Type 2		SB-1		HQ840738		R-LORF2-protein		3151		3696		Sense		181		543		1.2053		0.9533
	Herpesviridae		Alphaherpesvirinae		Mardivirus		Gallid alphaherpesvirus 3		Marek'S Disease Virus Type 2		SB-1		HQ840738		R-LORF3-protein		4257		4607		Sense		116		348		1.0251		0.8897
	Herpesviridae		Alphaherpesvirinae		Mardivirus		Gallid alphaherpesvirus 3		Marek'S Disease Virus Type 2		SB-1		HQ840738		R-LORF4-protein		5124		5591		A/sense		155		465		1.1736		0.8956
	Herpesviridae		Alphaherpesvirinae		Mardivirus		Gallid alphaherpesvirus 3		Marek'S Disease Virus Type 2		SB-1		HQ840738		R-LORF5-protein		6790		7083		A/sense		97		291		1.1091		0.9558
	Herpesviridae		Alphaherpesvirinae		Mardivirus		Gallid alphaherpesvirus 3		Marek'S Disease Virus Type 2		SB-1		HQ840738		R-LORF6-protein		8663		9055		Sense		130		390		1.1371		0.966
	Herpesviridae		Alphaherpesvirinae		Mardivirus		Gallid alphaherpesvirus 3		Marek'S Disease Virus Type 2		SB-1		HQ840738		R-LORF7-protein		8851		9246		A/sense		131		393		1.1981		1.0105
	Herpesviridae		Alphaherpesvirinae		Mardivirus		Gallid alphaherpesvirus 3		Marek'S Disease Virus Type 2		SB-1		HQ840738		R-LORF9-protein		9641		10315		A/sense		224		672		0.9869		0.8151
	Herpesviridae		Alphaherpesvirinae		Mardivirus		Gallid alphaherpesvirus 3		Marek'S Disease Virus Type 2		SB-1		HQ840738		R-LORF8-protein		10223		10585		Sense		120		360		1.0109		0.926
	Herpesviridae		Alphaherpesvirinae		Mardivirus		Gallid alphaherpesvirus 3		Marek'S Disease Virus Type 2		SB-1		HQ840738		pp24		11920		12399		Sense		159		477		1.2068		1.0612
	Herpesviridae		Alphaherpesvirinae		Mardivirus		Gallid alphaherpesvirus 3		Marek'S Disease Virus Type 2		SB-1		HQ840738		ORF759-protein		12636		14991		Sense		727		2277		1.099		1.0234
	Herpesviridae		Alphaherpesvirinae		Mardivirus		Gallid alphaherpesvirus 3		Marek'S Disease Virus Type 2		SB-1		HQ840738		hypothetical-LORF3-protein		15755		15922		A/sense		55		165		0.9692		0.8656
	Herpesviridae		Alphaherpesvirinae		Mardivirus		Gallid alphaherpesvirus 3		Marek'S Disease Virus Type 2		SB-1		HQ840738		ORF437-protein		15858		16949		Sense		363		1089		1.0286		0.9233
	Herpesviridae		Alphaherpesvirinae		Mardivirus		Gallid alphaherpesvirus 3		Marek'S Disease Virus Type 2		SB-1		HQ840738		LORF4-protein		16999		17289		A/sense		96		288		1.1028		1.2236
	Herpesviridae		Alphaherpesvirinae		Mardivirus		Gallid alphaherpesvirus 3		Marek'S Disease Virus Type 2		SB-1		HQ840738		UL1-like-protein		17051		17623		Sense		190		570		1.1675		1.0575
	Herpesviridae		Alphaherpesvirinae		Mardivirus		Gallid alphaherpesvirus 3		Marek'S Disease Virus Type 2		SB-1		HQ840738		uracil-DNA-glycosylase		17490		18461		Sense		323		969		1.3269		1.0489
	Herpesviridae		Alphaherpesvirinae		Mardivirus		Gallid alphaherpesvirus 3		Marek'S Disease Virus Type 2		SB-1		HQ840738		UL3-like-protein		18536		19183		Sense		215		645		1.0955		1.0072
	Herpesviridae		Alphaherpesvirinae		Mardivirus		Gallid alphaherpesvirus 3		Marek'S Disease Virus Type 2		SB-1		HQ840738		UL3.5-like-protein		19201		19455		Sense		84		252		1.1548		0.9928
	Herpesviridae		Alphaherpesvirinae		Mardivirus		Gallid alphaherpesvirus 3		Marek'S Disease Virus Type 2		SB-1		HQ840738		UL4-like-protein		19563		20375		A/sense		270		810		1.3198		1.1855
	Herpesviridae		Alphaherpesvirinae		Mardivirus		Gallid alphaherpesvirus 3		Marek'S Disease Virus Type 2		SB-1		HQ840738		UL5-like-protein		20417		22990		A/sense		857		2571		1.2228		1.07
	Herpesviridae		Alphaherpesvirinae		Mardivirus		Gallid alphaherpesvirus 3		Marek'S Disease Virus Type 2		SB-1		HQ840738		UL7-like-protein		25078		25983		Sense		301		903		1.2694		0.9896
	Herpesviridae		Alphaherpesvirinae		Mardivirus		Gallid alphaherpesvirus 3		Marek'S Disease Virus Type 2		SB-1		HQ840738		UL8-like-protein		26038		28332		A/sense		764		2292		1.2342		1.0012
	Herpesviridae		Alphaherpesvirinae		Mardivirus		Gallid alphaherpesvirus 3		Marek'S Disease Virus Type 2		SB-1		HQ840738		UL9-like-protein		28355		30874		A/sense		839		2517		1.1885		1.0213
	Herpesviridae		Alphaherpesvirinae		Mardivirus		Gallid alphaherpesvirus 3		Marek'S Disease Virus Type 2		SB-1		HQ840738		putative-movement-protein		30669		30866		Sense		65		195		1.3321		1.1646
	Herpesviridae		Alphaherpesvirinae		Mardivirus		Gallid alphaherpesvirus 3		Marek'S Disease Virus Type 2		SB-1		HQ840738		UL10-protein		30968		32242		Sense		424		1272		1.175		1.0006
	Herpesviridae		Alphaherpesvirinae		Mardivirus		Gallid alphaherpesvirus 3		Marek'S Disease Virus Type 2		SB-1		HQ840738		UL11-like-protein		32305		32550		A/sense		81		243		1.5459		0.747
	Herpesviridae		Alphaherpesvirinae		Mardivirus		Gallid alphaherpesvirus 3		Marek'S Disease Virus Type 2		SB-1		HQ840738		UL12-like-protein		32529		34106		A/sense		525		1575		1.1872		1.0597
	Herpesviridae		Alphaherpesvirinae		Mardivirus		Gallid alphaherpesvirus 3		Marek'S Disease Virus Type 2		SB-1		HQ840738		UL13-like-protein		34097		35599		A/sense		500		1500		1.0754		1.105
	Herpesviridae		Alphaherpesvirinae		Mardivirus		Gallid alphaherpesvirus 3		Marek'S Disease Virus Type 2		SB-1		HQ840738		UL14-like-protein		35371		36039		A/sense		222		666		1.017		0.9763
	Herpesviridae		Alphaherpesvirinae		Mardivirus		Gallid alphaherpesvirus 3		Marek'S Disease Virus Type 2		SB-1		HQ840738		UL15-protein		36084		41775		Sense		400		2244		1.2478		1.026
	Herpesviridae		Alphaherpesvirinae		Mardivirus		Gallid alphaherpesvirus 3		Marek'S Disease Virus Type 2		SB-1		HQ840738		UL16-like-protein		37171		38226		A/sense		351		1053		1.2722		1.0199
	Herpesviridae		Alphaherpesvirinae		Mardivirus		Gallid alphaherpesvirus 3		Marek'S Disease Virus Type 2		SB-1		HQ840738		UL17-like-protein		38284		40452		A/sense		722		2166		1.1922		1.0769
	Herpesviridae		Alphaherpesvirinae		Mardivirus		Gallid alphaherpesvirus 3		Marek'S Disease Virus Type 2		SB-1		HQ840738		UL18-like-protein		41889		42854		A/sense		321		963		1.2521		0.9838
	Herpesviridae		Alphaherpesvirinae		Mardivirus		Gallid alphaherpesvirus 3		Marek'S Disease Virus Type 2		SB-1		HQ840738		UL19-like-protein		42983		47161		A/sense		1392		4176		1.2099		1.0693
	Herpesviridae		Alphaherpesvirinae		Mardivirus		Gallid alphaherpesvirus 3		Marek'S Disease Virus Type 2		SB-1		HQ840738		UL20-like-protein		47454		48158		A/sense		234		702		1.101		0.9051
	Herpesviridae		Alphaherpesvirinae		Mardivirus		Gallid alphaherpesvirus 3		Marek'S Disease Virus Type 2		SB-1		HQ840738		UL21-like-protein		48267		49865		Sense		532		1596		1.1592		1.0778
	Herpesviridae		Alphaherpesvirinae		Mardivirus		Gallid alphaherpesvirus 3		Marek'S Disease Virus Type 2		SB-1		HQ840738		ORF273-protein		48464		49285		A/sense		273		819		1.199		1.0261
	Herpesviridae		Alphaherpesvirinae		Mardivirus		Gallid alphaherpesvirus 3		Marek'S Disease Virus Type 2		SB-1		HQ840738		UL22-like-protein		50033		52549		A/sense		838		2514		1.1851		1.1256
	Herpesviridae		Alphaherpesvirinae		Mardivirus		Gallid alphaherpesvirus 3		Marek'S Disease Virus Type 2		SB-1		HQ840738		UL23-like-protein		52662		53720		A/sense		352		1056		1.0853		1.0943
	Herpesviridae		Alphaherpesvirinae		Mardivirus		Gallid alphaherpesvirus 3		Marek'S Disease Virus Type 2		SB-1		HQ840738		UL24-like-protein		53639		54589		Sense		316		948		1.1486		0.9625
	Herpesviridae		Alphaherpesvirinae		Mardivirus		Gallid alphaherpesvirus 3		Marek'S Disease Virus Type 2		SB-1		HQ840738		UL25-protein		54714		56462		Sense		582		1746		1.1212		1.0148
	Herpesviridae		Alphaherpesvirinae		Mardivirus		Gallid alphaherpesvirus 3		Marek'S Disease Virus Type 2		SB-1		HQ840738		UL26-protein		56515		58434		Sense		639		1917		1.1899		1.0264
	Herpesviridae		Alphaherpesvirinae		Mardivirus		Gallid alphaherpesvirus 3		Marek'S Disease Virus Type 2		SB-1		HQ840738		major-DNA-binding-protein-like-protein		58558		61155		A/sense		865		2595		1.1598		1.0549
	Herpesviridae		Alphaherpesvirinae		Mardivirus		Gallid alphaherpesvirus 3		Marek'S Disease Virus Type 2		SB-1		HQ840738		glycoprotein-B		60392		60736		A/sense		114		342		1.0549		0.9417
	Herpesviridae		Alphaherpesvirinae		Mardivirus		Gallid alphaherpesvirus 3		Marek'S Disease Virus Type 2		SB-1		HQ840738		ICP18.5-like-protein		61228		63591		A/sense		787		2361		1.2462		1.0553
	Herpesviridae		Alphaherpesvirinae		Mardivirus		Gallid alphaherpesvirus 3		Marek'S Disease Virus Type 2		SB-1		HQ840738		hypothetical-protein		62692		62961		Sense		89		267		1.1495		1.1298
	Herpesviridae		Alphaherpesvirinae		Mardivirus		Gallid alphaherpesvirus 3		Marek'S Disease Virus Type 2		SB-1		HQ840738		major-DNA-binding-protein		63918		67490		A/sense		1190		3570		1.17		1.0867
	Herpesviridae		Alphaherpesvirinae		Mardivirus		Gallid alphaherpesvirus 3		Marek'S Disease Virus Type 2		SB-1		HQ840738		DNA-polymerase		67740		71375		Sense		1211		3633		1.1776		1.0329
	Herpesviridae		Alphaherpesvirinae		Mardivirus		Gallid alphaherpesvirus 3		Marek'S Disease Virus Type 2		SB-1		HQ840738		hypothetical-protein-n025R		69914		70192		A/sense		92		276		1.022		1.0173
	Herpesviridae		Alphaherpesvirinae		Mardivirus		Gallid alphaherpesvirus 3		Marek'S Disease Virus Type 2		SB-1		HQ840738		UL31-protein		71299		72213		A/sense		304		912		1.2155		1.0545
	Herpesviridae		Alphaherpesvirinae		Mardivirus		Gallid alphaherpesvirus 3		Marek'S Disease Virus Type 2		SB-1		HQ840738		UL32-protein		72230		74110		A/sense		626		1878		1.3113		1.013
	Herpesviridae		Alphaherpesvirinae		Mardivirus		Gallid alphaherpesvirus 3		Marek'S Disease Virus Type 2		SB-1		HQ840738		UL33-protein		74109		74504		Sense		131		393		1.1904		0.918
	Herpesviridae		Alphaherpesvirinae		Mardivirus		Gallid alphaherpesvirus 3		Marek'S Disease Virus Type 2		SB-1		HQ840738		UL34-protein		74572		75411		Sense		279		837		1.2583		1.1022
	Herpesviridae		Alphaherpesvirinae		Mardivirus		Gallid alphaherpesvirus 3		Marek'S Disease Virus Type 2		SB-1		HQ840738		UL35-protein		75497		75880		Sense		127		381		1.0274		1.2619
	Herpesviridae		Alphaherpesvirinae		Mardivirus		Gallid alphaherpesvirus 3		Marek'S Disease Virus Type 2		SB-1		HQ840738		UL36-protein		75948		85154		A/sense		3068		9204		1.1185		1.0621
	Herpesviridae		Alphaherpesvirinae		Mardivirus		Gallid alphaherpesvirus 3		Marek'S Disease Virus Type 2		SB-1		HQ840738		DNA-polymerase		76387		77040		Sense		217		651		1.3852		1.0034
	Herpesviridae		Alphaherpesvirinae		Mardivirus		Gallid alphaherpesvirus 3		Marek'S Disease Virus Type 2		SB-1		HQ840738		UL37-protein		85342		88482		A/sense		1046		3138		1.1049		1.0185
	Herpesviridae		Alphaherpesvirinae		Mardivirus		Gallid alphaherpesvirus 3		Marek'S Disease Virus Type 2		SB-1		HQ840738		LORF7-protein		88106		88264		Sense		52		156		1.0711		1.0181
	Herpesviridae		Alphaherpesvirinae		Mardivirus		Gallid alphaherpesvirus 3		Marek'S Disease Virus Type 2		SB-1		HQ840738		UL38-protein		88856		90268		Sense		470		1410		1.0964		0.9703
	Herpesviridae		Alphaherpesvirinae		Mardivirus		Gallid alphaherpesvirus 3		Marek'S Disease Virus Type 2		SB-1		HQ840738		ribonucleoside-diphosphate-reductase		90447		92840		Sense		797		2391		1.1836		1.0681
	Herpesviridae		Alphaherpesvirinae		Mardivirus		Gallid alphaherpesvirus 3		Marek'S Disease Virus Type 2		SB-1		HQ840738		UL40-protein		92867		93928		Sense		353		1059		1.2944		1.064
	Herpesviridae		Alphaherpesvirinae		Mardivirus		Gallid alphaherpesvirus 3		Marek'S Disease Virus Type 2		SB-1		HQ840738		UL41-protein		93990		95261		A/sense		423		1269		1.1964		1.1289
	Herpesviridae		Alphaherpesvirinae		Mardivirus		Gallid alphaherpesvirus 3		Marek'S Disease Virus Type 2		SB-1		HQ840738		UL42-protein		95925		97034		Sense		369		1107		1.2293		1.0383
	Herpesviridae		Alphaherpesvirinae		Mardivirus		Gallid alphaherpesvirus 3		Marek'S Disease Virus Type 2		SB-1		HQ840738		UL43-protein		97141		98385		Sense		414		1242		1.2631		1.0421
	Herpesviridae		Alphaherpesvirinae		Mardivirus		Gallid alphaherpesvirus 3		Marek'S Disease Virus Type 2		SB-1		HQ840738		glycoprotein-C		98595		100031		Sense		478		1434		1.0994		0.9445
	Herpesviridae		Alphaherpesvirinae		Mardivirus		Gallid alphaherpesvirus 3		Marek'S Disease Virus Type 2		SB-1		HQ840738		hypothetical-protein-LORF8		100630		100818		A/sense		62		186		1.1505		0.8558
	Herpesviridae		Alphaherpesvirinae		Mardivirus		Gallid alphaherpesvirus 3		Marek'S Disease Virus Type 2		SB-1		HQ840738		UL45-protein		100655		101287		Sense		210		630		1.2409		1.0092
	Herpesviridae		Alphaherpesvirinae		Mardivirus		Gallid alphaherpesvirus 3		Marek'S Disease Virus Type 2		SB-1		HQ840738		UL46-protein		101407		103152		A/sense		581		1743		1.1602		1.0344
	Herpesviridae		Alphaherpesvirinae		Mardivirus		Gallid alphaherpesvirus 3		Marek'S Disease Virus Type 2		SB-1		HQ840738		UL47-protein		103333		105768		A/sense		811		2433		1.1924		1.1228
	Herpesviridae		Alphaherpesvirinae		Mardivirus		Gallid alphaherpesvirus 3		Marek'S Disease Virus Type 2		SB-1		HQ840738		tegument-protein		106021		107295		A/sense		424		1272		1.2472		1.0579
	Herpesviridae		Alphaherpesvirinae		Mardivirus		Gallid alphaherpesvirus 3		Marek'S Disease Virus Type 2		SB-1		HQ840738		UL49-protein		107343		108068		A/sense		241		723		1.1055		0.8323
	Herpesviridae		Alphaherpesvirinae		Mardivirus		Gallid alphaherpesvirus 3		Marek'S Disease Virus Type 2		SB-1		HQ840738		UL49.5-protein		108206		108493		A/sense		95		285		1.1887		0.9492
	Herpesviridae		Alphaherpesvirinae		Mardivirus		Gallid alphaherpesvirus 3		Marek'S Disease Virus Type 2		SB-1		HQ840738		UL50-protein		108470		109777		Sense		435		1305		1.2477		1.0998
	Herpesviridae		Alphaherpesvirinae		Mardivirus		Gallid alphaherpesvirus 3		Marek'S Disease Virus Type 2		SB-1		HQ840738		UL51-protein		109847		110593		A/sense		248		744		1.0969		0.9564
	Herpesviridae		Alphaherpesvirinae		Mardivirus		Gallid alphaherpesvirus 3		Marek'S Disease Virus Type 2		SB-1		HQ840738		UL52-protein		110613		113828		Sense		1071		3213		1.1792		1.0094
	Herpesviridae		Alphaherpesvirinae		Mardivirus		Gallid alphaherpesvirus 3		Marek'S Disease Virus Type 2		SB-1		HQ840738		UL53-protein		113807		114871		Sense		354		1062		1.1682		1.0641
	Herpesviridae		Alphaherpesvirinae		Mardivirus		Gallid alphaherpesvirus 3		Marek'S Disease Virus Type 2		SB-1		HQ840738		UL54-protein		115036		116466		Sense		476		1428		1.0759		1.02
	Herpesviridae		Alphaherpesvirinae		Mardivirus		Gallid alphaherpesvirus 3		Marek'S Disease Virus Type 2		SB-1		HQ840738		LORF4-protein		116571		117377		A/sense		268		804		1.0152		1.0263
	Herpesviridae		Alphaherpesvirinae		Mardivirus		Gallid alphaherpesvirus 3		Marek'S Disease Virus Type 2		SB-1		HQ840738		UL55-protein		117554		118057		Sense		167		501		1.4119		0.9736
	Herpesviridae		Alphaherpesvirinae		Mardivirus		Gallid alphaherpesvirus 3		Marek'S Disease Virus Type 2		SB-1		HQ840738		ORF996-protein		118306		120927		A/sense		873		2619		1.0317		1.002
	Herpesviridae		Alphaherpesvirinae		Mardivirus		Gallid alphaherpesvirus 3		Marek'S Disease Virus Type 2		SB-1		HQ840738		hypothetical-protein		118958		119446		Sense		162		486		1.0485		1.1869
	Herpesviridae		Alphaherpesvirinae		Mardivirus		Gallid alphaherpesvirus 3		Marek'S Disease Virus Type 2		SB-1		HQ840738		DNA-polymerase		121078		121452		A/sense		124		372		1.3075		1.0914
	Herpesviridae		Alphaherpesvirinae		Mardivirus		Gallid alphaherpesvirus 3		Marek'S Disease Virus Type 2		SB-1		HQ840738		ORF966-protein		121137		121331		A/sense		64		192		1.0544		0.8206
	Herpesviridae		Alphaherpesvirinae		Mardivirus		Gallid alphaherpesvirus 3		Marek'S Disease Virus Type 2		SB-1		HQ840738		pp38		121540		122289		A/sense		249		747		1.1266		1.1383
	Herpesviridae		Alphaherpesvirinae		Mardivirus		Gallid alphaherpesvirus 3		Marek'S Disease Virus Type 2		SB-1		HQ840738		R-LORF8-protein		123624		123986		A/sense		120		360		1.0109		0.926
	Herpesviridae		Alphaherpesvirinae		Mardivirus		Gallid alphaherpesvirus 3		Marek'S Disease Virus Type 2		SB-1		HQ840738		R-LORF9-protein		123894		124568		Sense		224		672		0.9869		0.8151
	Herpesviridae		Alphaherpesvirinae		Mardivirus		Gallid alphaherpesvirus 3		Marek'S Disease Virus Type 2		SB-1		HQ840738		R-LORF7-protein		124963		125358		Sense		131		393		1.1981		1.0105
	Herpesviridae		Alphaherpesvirinae		Mardivirus		Gallid alphaherpesvirus 3		Marek'S Disease Virus Type 2		SB-1		HQ840738		R-LORF6-protein		125154		125546		A/sense		130		390		1.1371		0.966
	Herpesviridae		Alphaherpesvirinae		Mardivirus		Gallid alphaherpesvirus 3		Marek'S Disease Virus Type 2		SB-1		HQ840738		R-LORF5-protein		127125		127433		Sense		102		306		1.1636		1.0178
	Herpesviridae		Alphaherpesvirinae		Mardivirus		Gallid alphaherpesvirus 3		Marek'S Disease Virus Type 2		SB-1		HQ840738		R-LORF4-protein		128616		129083		Sense		155		465		1.1736		0.8956
	Herpesviridae		Alphaherpesvirinae		Mardivirus		Gallid alphaherpesvirus 3		Marek'S Disease Virus Type 2		SB-1		HQ840738		R-LORF3-protein		129600		129950		A/sense		116		348		1.0251		0.8897
	Herpesviridae		Alphaherpesvirinae		Mardivirus		Gallid alphaherpesvirus 3		Marek'S Disease Virus Type 2		SB-1		HQ840738		R-LORF2-protein		130511		131056		A/sense		181		543		1.2053		0.9533
	Herpesviridae		Alphaherpesvirinae		Mardivirus		Gallid alphaherpesvirus 3		Marek'S Disease Virus Type 2		SB-1		HQ840738		virion-coat-protein		132684		133022		Sense		112		336		1.1854		1.0633
	Herpesviridae		Alphaherpesvirinae		Mardivirus		Gallid alphaherpesvirus 3		Marek'S Disease Virus Type 2		SB-1		HQ840738		R-LORF1-protein		132946		133137		Sense		63		189		1.2747		0.9212
	Herpesviridae		Alphaherpesvirinae		Mardivirus		Gallid alphaherpesvirus 3		Marek'S Disease Virus Type 2		SB-1		HQ840738		R-SORF1-protein		134404		134679		Sense		91		273		1.114		0.882
	Herpesviridae		Alphaherpesvirinae		Mardivirus		Gallid alphaherpesvirus 3		Marek'S Disease Virus Type 2		SB-1		HQ840738		ICP4		136191		142292		A/sense		2033		6099		1.1258		1.026
	Herpesviridae		Alphaherpesvirinae		Mardivirus		Gallid alphaherpesvirus 3		Marek'S Disease Virus Type 2		SB-1		HQ840738		endoprotease		137072		137281		A/sense		69		207		1.0158		1.0459
	Herpesviridae		Alphaherpesvirinae		Mardivirus		Gallid alphaherpesvirus 3		Marek'S Disease Virus Type 2		SB-1		HQ840738		PR56		137569		137919		Sense		116		348		1.1561		1.0551
	Herpesviridae		Alphaherpesvirinae		Mardivirus		Gallid alphaherpesvirus 3		Marek'S Disease Virus Type 2		SB-1		HQ840738		DNA-polymerase		141990		142253		Sense		87		261		1.1097		0.8863
	Herpesviridae		Alphaherpesvirinae		Mardivirus		Gallid alphaherpesvirus 3		Marek'S Disease Virus Type 2		SB-1		HQ840738		ORF1-protein		142291		142584		Sense		97		291		0.8981		1.0165
	Herpesviridae		Alphaherpesvirinae		Mardivirus		Gallid alphaherpesvirus 3		Marek'S Disease Virus Type 2		SB-1		HQ840738		SORF1-protein		143666		143914		A/sense		82		246		1.1323		1.0053
	Herpesviridae		Alphaherpesvirinae		Mardivirus		Gallid alphaherpesvirus 3		Marek'S Disease Virus Type 2		SB-1		HQ840738		SORF2-protein		144356		144700		Sense		114		342		1.118		0.9676
	Herpesviridae		Alphaherpesvirinae		Mardivirus		Gallid alphaherpesvirus 3		Marek'S Disease Virus Type 2		SB-1		HQ840738		SORF3-protein		145081		145305		A/sense		74		222		1.16		0.8744
	Herpesviridae		Alphaherpesvirinae		Mardivirus		Gallid alphaherpesvirus 3		Marek'S Disease Virus Type 2		SB-1		HQ840738		US1-protein		145107		145628		Sense		173		519		1.1689		0.8871
	Herpesviridae		Alphaherpesvirinae		Mardivirus		Gallid alphaherpesvirus 3		Marek'S Disease Virus Type 2		SB-1		HQ840738		US10-protein		145853		146548		Sense		231		693		0.9307		1.1317
	Herpesviridae		Alphaherpesvirinae		Mardivirus		Gallid alphaherpesvirus 3		Marek'S Disease Virus Type 2		SB-1		HQ840738		hypothetical-protein		145936		146100		A/sense		54		162		0.9332		1.0838
	Herpesviridae		Alphaherpesvirinae		Mardivirus		Gallid alphaherpesvirus 3		Marek'S Disease Virus Type 2		SB-1		HQ840738		SORF4-protein		146697		147665		A/sense		322		966		1.0684		0.954
	Herpesviridae		Alphaherpesvirinae		Mardivirus		Gallid alphaherpesvirus 3		Marek'S Disease Virus Type 2		SB-1		HQ840738		US2-protein		147857		148672		A/sense		271		813		1.0695		0.926
	Herpesviridae		Alphaherpesvirinae		Mardivirus		Gallid alphaherpesvirus 3		Marek'S Disease Virus Type 2		SB-1		HQ840738		hypothetical-protein		148149		148466		Sense		105		315		0.9549		0.9523
	Herpesviridae		Alphaherpesvirinae		Mardivirus		Gallid alphaherpesvirus 3		Marek'S Disease Virus Type 2		SB-1		HQ840738		hypothetical-protein		148560		148751		Sense		63		189		1.0737		0.9102
	Herpesviridae		Alphaherpesvirinae		Mardivirus		Gallid alphaherpesvirus 3		Marek'S Disease Virus Type 2		SB-1		HQ840738		US3-protein		148822		149997		Sense		391		1173		0.9772		0.9886
	Herpesviridae		Alphaherpesvirinae		Mardivirus		Gallid alphaherpesvirus 3		Marek'S Disease Virus Type 2		SB-1		HQ840738		glycoprotein-D		150322		151479		Sense		385		1155		0.9573		1.0155
	Herpesviridae		Alphaherpesvirinae		Mardivirus		Gallid alphaherpesvirus 3		Marek'S Disease Virus Type 2		SB-1		HQ840738		hypothetical-protein		150750		151085		A/sense		111		333		1.0778		1.0112
	Herpesviridae		Alphaherpesvirinae		Mardivirus		Gallid alphaherpesvirus 3		Marek'S Disease Virus Type 2		SB-1		HQ840738		glycoprotein-I		151552		152619		Sense		355		1065		1.0911		1.0097
	Herpesviridae		Alphaherpesvirinae		Mardivirus		Gallid alphaherpesvirus 3		Marek'S Disease Virus Type 2		SB-1		HQ840738		glycoprotein-E		152683		154239		Sense		518		1554		1.152		1.0841
	Herpesviridae		Alphaherpesvirinae		Mardivirus		Gallid alphaherpesvirus 3		Marek'S Disease Virus Type 2		SB-1		HQ840738		SORF5-protein		155236		155493		A/sense		85		255		0.9541		0.9847
	Herpesviridae		Alphaherpesvirinae		Mardivirus		Gallid alphaherpesvirus 3		Marek'S Disease Virus Type 2		SB-1		HQ840738		ORF1-protein		157352		157645		A/sense		97		291		0.8981		1.0165
	Herpesviridae		Alphaherpesvirinae		Mardivirus		Gallid alphaherpesvirus 3		Marek'S Disease Virus Type 2		SB-1		HQ840738		ICP4		157644		163745		Sense		2033		6099		1.1258		1.026
	Herpesviridae		Alphaherpesvirinae		Mardivirus		Gallid alphaherpesvirus 3		Marek'S Disease Virus Type 2		SB-1		HQ840738		ORF498-protein		157683		157946		A/sense		87		261		1.1097		0.8863
	Herpesviridae		Alphaherpesvirinae		Mardivirus		Gallid alphaherpesvirus 3		Marek'S Disease Virus Type 2		SB-1		HQ840738		PR56		162017		162367		A/sense		116		348		1.1561		1.0551
	Herpesviridae		Alphaherpesvirinae		Mardivirus		Gallid alphaherpesvirus 3		Marek'S Disease Virus Type 2		SB-1		HQ840738		endoprotease		162655		162864		Sense		69		207		1.0158		1.0459
	Herpesviridae		Alphaherpesvirinae		Mardivirus		Gallid alphaherpesvirus 3		Marek'S Disease Virus Type 2		SB-1		HQ840738		ORF517-protein		164238		164540		Sense		100		300		1.1185		0.9492
	Herpesviridae		Alphaherpesvirinae		Mardivirus		Gallid alphaherpesvirus 3		Marek'S Disease Virus Type 2		SB-1		HQ840738		R-SORF1-protein		165257		165532		A/sense		91		273		1.114		0.882
	Herpesviridae		Alphaherpesvirinae		Mardivirus		Meleagrid alphaherpesvirus 1		Turkey Herpesvirus		FC-126 (Burmenester)		AF291866		hypothetical-protein		264		770		Sense		168		504		0.9769		0.9301
	Herpesviridae		Alphaherpesvirinae		Mardivirus		Meleagrid alphaherpesvirus 1		Turkey Herpesvirus		FC-126 (Burmenester)		AF291866		hypothetical-protein		1289		1618		A/sense		109		327		0.9937		1.1235
	Herpesviridae		Alphaherpesvirinae		Mardivirus		Meleagrid alphaherpesvirus 1		Turkey Herpesvirus		FC-126 (Burmenester)		AF291866		hypothetical-protein		3409		3618		A/sense		69		207		1.2868		1.1429
	Herpesviridae		Alphaherpesvirinae		Mardivirus		Meleagrid alphaherpesvirus 1		Turkey Herpesvirus		FC-126 (Burmenester)		AF291866		hypothetical-protein		5035		5244		A/sense		69		207		1.389		1.2523
	Herpesviridae		Alphaherpesvirinae		Mardivirus		Meleagrid alphaherpesvirus 1		Turkey Herpesvirus		FC-126 (Burmenester)		AF291866		lipase		6605		8866		Sense		696		2184		0.9019		1.0367
	Herpesviridae		Alphaherpesvirinae		Mardivirus		Meleagrid alphaherpesvirus 1		Turkey Herpesvirus		FC-126 (Burmenester)		AF291866		hypothetical-protein		9320		9610		Sense		96		288		1.0549		1.0982
	Herpesviridae		Alphaherpesvirinae		Mardivirus		Meleagrid alphaherpesvirus 1		Turkey Herpesvirus		FC-126 (Burmenester)		AF291866		hypothetical-protein		9621		10856		Sense		411		1233		0.9805		1.0025
	Herpesviridae		Alphaherpesvirinae		Mardivirus		Meleagrid alphaherpesvirus 1		Turkey Herpesvirus		FC-126 (Burmenester)		AF291866		UL1-virion-surface-glycoprotein-L		11065		11709		Sense		214		642		1.0756		1.247
	Herpesviridae		Alphaherpesvirinae		Mardivirus		Meleagrid alphaherpesvirus 1		Turkey Herpesvirus		FC-126 (Burmenester)		AF291866		UL2-uracil-DNA-glycosylase		11582		12529		Sense		315		945		1.018		1.0815
	Herpesviridae		Alphaherpesvirinae		Mardivirus		Meleagrid alphaherpesvirus 1		Turkey Herpesvirus		FC-126 (Burmenester)		AF291866		UL3-nuclear-phosphoprotein		12604		13245		Sense		213		639		0.9323		0.8707
	Herpesviridae		Alphaherpesvirinae		Mardivirus		Meleagrid alphaherpesvirus 1		Turkey Herpesvirus		FC-126 (Burmenester)		AF291866		UL4-nuclear-protein		13522		14352		A/sense		276		828		1.245		1.0182
	Herpesviridae		Alphaherpesvirinae		Mardivirus		Meleagrid alphaherpesvirus 1		Turkey Herpesvirus		FC-126 (Burmenester)		AF291866		UL5-DNA-helicase-primase-associated-protein		14426		17002		A/sense		858		2574		1.1204		1.0574
	Herpesviridae		Alphaherpesvirinae		Mardivirus		Meleagrid alphaherpesvirus 1		Turkey Herpesvirus		FC-126 (Burmenester)		AF291866		UL6-minor-capsid-protein		17039		19228		Sense		729		2187		0.9163		1.0013
	Herpesviridae		Alphaherpesvirinae		Mardivirus		Meleagrid alphaherpesvirus 1		Turkey Herpesvirus		FC-126 (Burmenester)		AF291866		UL7		19074		20012		Sense		312		936		0.8813		0.9583
	Herpesviridae		Alphaherpesvirinae		Mardivirus		Meleagrid alphaherpesvirus 1		Turkey Herpesvirus		FC-126 (Burmenester)		AF291866		UL8-DNA-helicase-primase-associated-protein		20040		22304		A/sense		754		2262		1.0305		1.0159
	Herpesviridae		Alphaherpesvirinae		Mardivirus		Meleagrid alphaherpesvirus 1		Turkey Herpesvirus		FC-126 (Burmenester)		AF291866		UL9-Ori-binding-protein		22325		24844		A/sense		839		2517		1.0995		1.0161
	Herpesviridae		Alphaherpesvirinae		Mardivirus		Meleagrid alphaherpesvirus 1		Turkey Herpesvirus		FC-126 (Burmenester)		AF291866		UL10-virion-membrane-glycoprotein-M		24912		26183		Sense		423		1269		1.0255		1.0801
	Herpesviridae		Alphaherpesvirinae		Mardivirus		Meleagrid alphaherpesvirus 1		Turkey Herpesvirus		FC-126 (Burmenester)		AF291866		UL11-myristylated-tegument-protein		26247		26492		A/sense		81		243		0.9929		1.0703
	Herpesviridae		Alphaherpesvirinae		Mardivirus		Meleagrid alphaherpesvirus 1		Turkey Herpesvirus		FC-126 (Burmenester)		AF291866		UL12-DNase		26468		28033		A/sense		521		1563		1.0536		1.0159
	Herpesviridae		Alphaherpesvirinae		Mardivirus		Meleagrid alphaherpesvirus 1		Turkey Herpesvirus		FC-126 (Burmenester)		AF291866		UL13-serine/threonine-protein-kinase		28015		29559		A/sense		514		1542		1.0911		1.0289
	Herpesviridae		Alphaherpesvirinae		Mardivirus		Meleagrid alphaherpesvirus 1		Turkey Herpesvirus		FC-126 (Burmenester)		AF291866		UL14-minor-tegument-protein		29295		30008		A/sense		237		711		1.1218		1.0534
	Herpesviridae		Alphaherpesvirinae		Mardivirus		Meleagrid alphaherpesvirus 1		Turkey Herpesvirus		FC-126 (Burmenester)		AF291866		UL15-DNA-packaging-protein-(terminase)		30045		35757		Sense		390		2214		1.0379		0.9668
	Herpesviridae		Alphaherpesvirinae		Mardivirus		Meleagrid alphaherpesvirus 1		Turkey Herpesvirus		FC-126 (Burmenester)		AF291866		UL16-tegument-protein		31141		32196		A/sense		351		1053		1.1472		1.0383
	Herpesviridae		Alphaherpesvirinae		Mardivirus		Meleagrid alphaherpesvirus 1		Turkey Herpesvirus		FC-126 (Burmenester)		AF291866		UL17-tegument-protein		32265		34451		A/sense		728		2184		1.0067		1.0268
	Herpesviridae		Alphaherpesvirinae		Mardivirus		Meleagrid alphaherpesvirus 1		Turkey Herpesvirus		FC-126 (Burmenester)		AF291866		UL18-capsid-protein		35865		36827		A/sense		320		960		0.9914		1.0289
	Herpesviridae		Alphaherpesvirinae		Mardivirus		Meleagrid alphaherpesvirus 1		Turkey Herpesvirus		FC-126 (Burmenester)		AF291866		UL19-major-capsid-protein		36936		41111		A/sense		1391		4173		0.9937		1.0882
	Herpesviridae		Alphaherpesvirinae		Mardivirus		Meleagrid alphaherpesvirus 1		Turkey Herpesvirus		FC-126 (Burmenester)		AF291866		UL20-membrane-protein		41389		42081		A/sense		230		690		1.1717		0.8734
	Herpesviridae		Alphaherpesvirinae		Mardivirus		Meleagrid alphaherpesvirus 1		Turkey Herpesvirus		FC-126 (Burmenester)		AF291866		UL21-tegument-protein		42179		43924		Sense		581		1743		1.1401		1.0793
	Herpesviridae		Alphaherpesvirinae		Mardivirus		Meleagrid alphaherpesvirus 1		Turkey Herpesvirus		FC-126 (Burmenester)		AF291866		UL22-envelope-glycoprotein-H		44020		46446		A/sense		808		2424		1.1602		1.0455
	Herpesviridae		Alphaherpesvirinae		Mardivirus		Meleagrid alphaherpesvirus 1		Turkey Herpesvirus		FC-126 (Burmenester)		AF291866		UL23-thymidine-kinase		46628		47680		A/sense		350		1050		1.08		0.9895
	Herpesviridae		Alphaherpesvirinae		Mardivirus		Meleagrid alphaherpesvirus 1		Turkey Herpesvirus		FC-126 (Burmenester)		AF291866		UL24		47674		48552		Sense		292		876		0.9291		1.2117
	Herpesviridae		Alphaherpesvirinae		Mardivirus		Meleagrid alphaherpesvirus 1		Turkey Herpesvirus		FC-126 (Burmenester)		AF291866		UL25-DNA-packaging-protein		48692		50452		Sense		586		1758		1.0706		0.944
	Herpesviridae		Alphaherpesvirinae		Mardivirus		Meleagrid alphaherpesvirus 1		Turkey Herpesvirus		FC-126 (Burmenester)		AF291866		UL26-capsid-maturation-protease-protein		50506		52437		Sense		643		1929		1.0166		1.1197
	Herpesviridae		Alphaherpesvirinae		Mardivirus		Meleagrid alphaherpesvirus 1		Turkey Herpesvirus		FC-126 (Burmenester)		AF291866		UL26.5-minor-capsid-scaffold-protein		51460		52437		Sense		325		975		1		1.1834
	Herpesviridae		Alphaherpesvirinae		Mardivirus		Meleagrid alphaherpesvirus 1		Turkey Herpesvirus		FC-126 (Burmenester)		AF291866		UL27-virion-membrane-glycoprotein-B		52550		55162		A/sense		870		2610		0.9761		1.0168
	Herpesviridae		Alphaherpesvirinae		Mardivirus		Meleagrid alphaherpesvirus 1		Turkey Herpesvirus		FC-126 (Burmenester)		AF291866		UL28-DNA-packaging-protein		55219		57582		A/sense		787		2361		1.0945		0.9729
	Herpesviridae		Alphaherpesvirinae		Mardivirus		Meleagrid alphaherpesvirus 1		Turkey Herpesvirus		FC-126 (Burmenester)		AF291866		UL29-single-stranded-DNA-binding-protein		57735		61307		A/sense		1190		3570		1.0238		1.0149
	Herpesviridae		Alphaherpesvirinae		Mardivirus		Meleagrid alphaherpesvirus 1		Turkey Herpesvirus		FC-126 (Burmenester)		AF291866		UL30-DNA-polymerase-catalytic-subunit		61590		65207		Sense		1205		3615		1.0156		1.032
	Herpesviridae		Alphaherpesvirinae		Mardivirus		Meleagrid alphaherpesvirus 1		Turkey Herpesvirus		FC-126 (Burmenester)		AF291866		UL31-nuclear-phosphoprotein		65131		66048		A/sense		305		915		1.0056		1.0205
	Herpesviridae		Alphaherpesvirinae		Mardivirus		Meleagrid alphaherpesvirus 1		Turkey Herpesvirus		FC-126 (Burmenester)		AF291866		UL32-DNA-packaging-protein		66072		67970		A/sense		632		1896		0.9819		0.9431
	Herpesviridae		Alphaherpesvirinae		Mardivirus		Meleagrid alphaherpesvirus 1		Turkey Herpesvirus		FC-126 (Burmenester)		AF291866		UL33-DNA-packaging-protein		67969		68376		Sense		135		405		1.1925		1.0544
	Herpesviridae		Alphaherpesvirinae		Mardivirus		Meleagrid alphaherpesvirus 1		Turkey Herpesvirus		FC-126 (Burmenester)		AF291866		UL34-membrane-phosphoprotein		68484		69317		Sense		277		831		0.964		0.8703
	Herpesviridae		Alphaherpesvirinae		Mardivirus		Meleagrid alphaherpesvirus 1		Turkey Herpesvirus		FC-126 (Burmenester)		AF291866		UL35-capsid-protein		69290		69787		Sense		165		495		1.0994		1.2347
	Herpesviridae		Alphaherpesvirinae		Mardivirus		Meleagrid alphaherpesvirus 1		Turkey Herpesvirus		FC-126 (Burmenester)		AF291866		UL36-large-tegument-protein		69834		79172		A/sense		3112		9336		1.0078		1.0139
	Herpesviridae		Alphaherpesvirinae		Mardivirus		Meleagrid alphaherpesvirus 1		Turkey Herpesvirus		FC-126 (Burmenester)		AF291866		UL37-tegument-protein		79391		82516		A/sense		1041		3123		0.973		1.0423
	Herpesviridae		Alphaherpesvirinae		Mardivirus		Meleagrid alphaherpesvirus 1		Turkey Herpesvirus		FC-126 (Burmenester)		AF291866		UL38-capsid-protein		82861		84273		Sense		470		1410		1.0585		1.017
	Herpesviridae		Alphaherpesvirinae		Mardivirus		Meleagrid alphaherpesvirus 1		Turkey Herpesvirus		FC-126 (Burmenester)		AF291866		UL39-ribonucleotide-reductase,-large-subunit		84470		86932		Sense		820		2460		0.9507		1.051
	Herpesviridae		Alphaherpesvirinae		Mardivirus		Meleagrid alphaherpesvirus 1		Turkey Herpesvirus		FC-126 (Burmenester)		AF291866		UL40-ribonucleotide-reductase,-small-subunit		86965		88032		Sense		355		1065		1.0419		1.0649
	Herpesviridae		Alphaherpesvirinae		Mardivirus		Meleagrid alphaherpesvirus 1		Turkey Herpesvirus		FC-126 (Burmenester)		AF291866		UL41-virion-host-shutoff-protein,-tegument		88118		89404		A/sense		428		1284		1.0523		1.0473
	Herpesviridae		Alphaherpesvirinae		Mardivirus		Meleagrid alphaherpesvirus 1		Turkey Herpesvirus		FC-126 (Burmenester)		AF291866		UL42-DNA-polymerase-processivity-subunit		90056		91165		Sense		369		1107		0.9532		0.9149
	Herpesviridae		Alphaherpesvirinae		Mardivirus		Meleagrid alphaherpesvirus 1		Turkey Herpesvirus		FC-126 (Burmenester)		AF291866		UL43-probable-membrane-protein		91289		92557		Sense		422		1266		1.1764		1.0697
	Herpesviridae		Alphaherpesvirinae		Mardivirus		Meleagrid alphaherpesvirus 1		Turkey Herpesvirus		FC-126 (Burmenester)		AF291866		UL44-virion-membrane-glycoprotein-C		92773		94242		Sense		489		1467		1.0116		0.9366
	Herpesviridae		Alphaherpesvirinae		Mardivirus		Meleagrid alphaherpesvirus 1		Turkey Herpesvirus		FC-126 (Burmenester)		AF291866		UL45-envelope/membrane-protein,-cell-fusion		94684		95322		Sense		212		636		1.1019		0.8751
	Herpesviridae		Alphaherpesvirinae		Mardivirus		Meleagrid alphaherpesvirus 1		Turkey Herpesvirus		FC-126 (Burmenester)		AF291866		UL46-tegument-phosphoprotein		95444		96928		A/sense		494		1482		1.0235		1.0058
	Herpesviridae		Alphaherpesvirinae		Mardivirus		Meleagrid alphaherpesvirus 1		Turkey Herpesvirus		FC-126 (Burmenester)		AF291866		UL47-tegument-phosphoprotein		97203		99569		A/sense		788		2364		1.1149		1.0378
	Herpesviridae		Alphaherpesvirinae		Mardivirus		Meleagrid alphaherpesvirus 1		Turkey Herpesvirus		FC-126 (Burmenester)		AF291866		UL48-immediate-early-gene-transactivator,		99804		101072		A/sense		422		1266		1.0868		1.0117
	Herpesviridae		Alphaherpesvirinae		Mardivirus		Meleagrid alphaherpesvirus 1		Turkey Herpesvirus		FC-126 (Burmenester)		AF291866		UL49-tegument-phosphoprotein		101175		102026		A/sense		283		849		0.9576		0.9824
	Herpesviridae		Alphaherpesvirinae		Mardivirus		Meleagrid alphaherpesvirus 1		Turkey Herpesvirus		FC-126 (Burmenester)		AF291866		UL49.5-envelope/tegument-protein		102151		102435		A/sense		94		282		1.1144		1.0339
	Herpesviridae		Alphaherpesvirinae		Mardivirus		Meleagrid alphaherpesvirus 1		Turkey Herpesvirus		FC-126 (Burmenester)		AF291866		UL50-dUTPase		102412		103725		Sense		437		1311		1.021		0.9928
	Herpesviridae		Alphaherpesvirinae		Mardivirus		Meleagrid alphaherpesvirus 1		Turkey Herpesvirus		FC-126 (Burmenester)		AF291866		UL51-virion-phosphoprotein		103809		104531		A/sense		240		720		0.8561		0.9386
	Herpesviridae		Alphaherpesvirinae		Mardivirus		Meleagrid alphaherpesvirus 1		Turkey Herpesvirus		FC-126 (Burmenester)		AF291866		UL52-DNA-helicase-primase-associated-protein		104530		107766		Sense		1078		3234		1.0001		1.0676
	Herpesviridae		Alphaherpesvirinae		Mardivirus		Meleagrid alphaherpesvirus 1		Turkey Herpesvirus		FC-126 (Burmenester)		AF291866		UL53-glycoprotein-K		107745		108794		Sense		349		1047		0.9425		0.9788
	Herpesviridae		Alphaherpesvirinae		Mardivirus		Meleagrid alphaherpesvirus 1		Turkey Herpesvirus		FC-126 (Burmenester)		AF291866		UL54-post-translational-gene-regulation-protein		108952		110382		Sense		476		1428		1.0993		1.0377
	Herpesviridae		Alphaherpesvirinae		Mardivirus		Meleagrid alphaherpesvirus 1		Turkey Herpesvirus		FC-126 (Burmenester)		AF291866		hypothetical-protein		110503		111303		A/sense		266		798		1.0154		0.9652
	Herpesviridae		Alphaherpesvirinae		Mardivirus		Meleagrid alphaherpesvirus 1		Turkey Herpesvirus		FC-126 (Burmenester)		AF291866		UL55		111500		112009		Sense		169		507		0.9161		1.1799
	Herpesviridae		Alphaherpesvirinae		Mardivirus		Meleagrid alphaherpesvirus 1		Turkey Herpesvirus		FC-126 (Burmenester)		AF291866		similar-to-VZV-orf2,-EHV-4-gene-3		112208		112765		A/sense		185		555		1.0826		1.2854
	Herpesviridae		Alphaherpesvirinae		Mardivirus		Meleagrid alphaherpesvirus 1		Turkey Herpesvirus		FC-126 (Burmenester)		AF291866		hypothetical-protein		113108		113905		A/sense		265		795		1.101		1.1698
	Herpesviridae		Alphaherpesvirinae		Mardivirus		Meleagrid alphaherpesvirus 1		Turkey Herpesvirus		FC-126 (Burmenester)		AF291866		hypothetical-protein		113922		114173		Sense		83		249		1.0648		1.0322
	Herpesviridae		Alphaherpesvirinae		Mardivirus		Meleagrid alphaherpesvirus 1		Turkey Herpesvirus		FC-126 (Burmenester)		AF291866		hypothetical-protein		114079		116730		A/sense		883		2649		1.0238		1.0195
	Herpesviridae		Alphaherpesvirinae		Mardivirus		Meleagrid alphaherpesvirus 1		Turkey Herpesvirus		FC-126 (Burmenester)		AF291866		hypothetical-protein-multiple-PEST-sequences		116832		117221		A/sense		129		387		1.4126		1.0501
	Herpesviridae		Alphaherpesvirinae		Mardivirus		Meleagrid alphaherpesvirus 1		Turkey Herpesvirus		FC-126 (Burmenester)		AF291866		truncated-pp38-similar-to-MDV-pp38		117320		117574		A/sense		84		252		1.3044		1.0461
	Herpesviridae		Alphaherpesvirinae		Mardivirus		Meleagrid alphaherpesvirus 1		Turkey Herpesvirus		FC-126 (Burmenester)		AF291866		hypothetical-protein		118443		118652		Sense		69		207		1.389		1.2523
	Herpesviridae		Alphaherpesvirinae		Mardivirus		Meleagrid alphaherpesvirus 1		Turkey Herpesvirus		FC-126 (Burmenester)		AF291866		hypothetical-protein		120069		120278		Sense		69		207		1.2868		1.1429
	Herpesviridae		Alphaherpesvirinae		Mardivirus		Meleagrid alphaherpesvirus 1		Turkey Herpesvirus		FC-126 (Burmenester)		AF291866		hypothetical-protein		122069		122398		Sense		109		327		0.9937		1.1235
	Herpesviridae		Alphaherpesvirinae		Mardivirus		Meleagrid alphaherpesvirus 1		Turkey Herpesvirus		FC-126 (Burmenester)		AF291866		hypothetical-protein		122917		123423		A/sense		168		504		0.9769		0.9301
	Herpesviridae		Alphaherpesvirinae		Mardivirus		Meleagrid alphaherpesvirus 1		Turkey Herpesvirus		FC-126 (Burmenester)		AF291866		hypothetical-protein-proline-asparagine-repeat		123518		123898		A/sense		126		378		0.9263		0.9179
	Herpesviridae		Alphaherpesvirinae		Mardivirus		Meleagrid alphaherpesvirus 1		Turkey Herpesvirus		FC-126 (Burmenester)		AF291866		hypothetical-protein		123706		124251		A/sense		181		543		1.0151		1.0726
	Herpesviridae		Alphaherpesvirinae		Mardivirus		Meleagrid alphaherpesvirus 1		Turkey Herpesvirus		FC-126 (Burmenester)		AF291866		hypothetical-protein		124918		125466		Sense		182		546		1.0678		1.205
	Herpesviridae		Alphaherpesvirinae		Mardivirus		Meleagrid alphaherpesvirus 1		Turkey Herpesvirus		FC-126 (Burmenester)		AF291866		similar-to-Apoptosis-inhibitor,-Bcl2-family		125022		125510		A/sense		162		486		1.0724		1.2643
	Herpesviridae		Alphaherpesvirinae		Mardivirus		Meleagrid alphaherpesvirus 1		Turkey Herpesvirus		FC-126 (Burmenester)		AF291866		RS1-immediate-early-gene-transactivator,-ICP4		126642		133136		A/sense		2164		6492		0.9768		0.9965
	Herpesviridae		Alphaherpesvirinae		Mardivirus		Meleagrid alphaherpesvirus 1		Turkey Herpesvirus		FC-126 (Burmenester)		AF291866		hypothetical-protein		133768		134013		Sense		81		243		0.9546		1.0116
	Herpesviridae		Alphaherpesvirinae		Mardivirus		Meleagrid alphaherpesvirus 1		Turkey Herpesvirus		FC-126 (Burmenester)		AF291866		hypothetical-protein		135146		135376		Sense		76		228		1.2541		0.907
	Herpesviridae		Alphaherpesvirinae		Mardivirus		Meleagrid alphaherpesvirus 1		Turkey Herpesvirus		FC-126 (Burmenester)		AF291866		US8-membrane-glycoprotein-E		136045		137052		A/sense		335		1005		1.1531		0.9969
	Herpesviridae		Alphaherpesvirinae		Mardivirus		Meleagrid alphaherpesvirus 1		Turkey Herpesvirus		FC-126 (Burmenester)		AF291866		hypothetical-protein		137055		137285		Sense		76		228		1.2824		1.1269
	Herpesviridae		Alphaherpesvirinae		Mardivirus		Meleagrid alphaherpesvirus 1		Turkey Herpesvirus		FC-126 (Burmenester)		AF291866		US1-immediate-early-phosphoprotein,-ICP22like		137326		137823		Sense		165		495		0.9718		1.1156
	Herpesviridae		Alphaherpesvirinae		Mardivirus		Meleagrid alphaherpesvirus 1		Turkey Herpesvirus		FC-126 (Burmenester)		AF291866		US10-virion-protein		138058		138687		Sense		209		627		0.9693		1.114
	Herpesviridae		Alphaherpesvirinae		Mardivirus		Meleagrid alphaherpesvirus 1		Turkey Herpesvirus		FC-126 (Burmenester)		AF291866		MDV1-SORF3		138826		139866		A/sense		346		1038		1.0311		1.0321
	Herpesviridae		Alphaherpesvirinae		Mardivirus		Meleagrid alphaherpesvirus 1		Turkey Herpesvirus		FC-126 (Burmenester)		AF291866		US2		140065		140913		A/sense		282		846		0.8693		1.0517
	Herpesviridae		Alphaherpesvirinae		Mardivirus		Meleagrid alphaherpesvirus 1		Turkey Herpesvirus		FC-126 (Burmenester)		AF291866		US3		141063		142247		Sense		394		1182		1.1151		0.9626
	Herpesviridae		Alphaherpesvirinae		Mardivirus		Meleagrid alphaherpesvirus 1		Turkey Herpesvirus		FC-126 (Burmenester)		AF291866		US6-membrane-glycoprotein-D		142588		143742		Sense		384		1152		0.858		1.2072
	Herpesviridae		Alphaherpesvirinae		Mardivirus		Meleagrid alphaherpesvirus 1		Turkey Herpesvirus		FC-126 (Burmenester)		AF291866		US7-membrane-glycoprotein-I		143832		144902		Sense		356		1068		0.9404		1.0054
	Herpesviridae		Alphaherpesvirinae		Mardivirus		Meleagrid alphaherpesvirus 1		Turkey Herpesvirus		FC-126 (Burmenester)		AF291866		US8-membrane-glycoprotein-E		145055		146551		Sense		498		1494		1.1929		1.0446
	Herpesviridae		Alphaherpesvirinae		Mardivirus		Meleagrid alphaherpesvirus 1		Turkey Herpesvirus		FC-126 (Burmenester)		AF291866		hypothetical-protein		147220		147450		A/sense		76		228		1.2541		0.907
	Herpesviridae		Alphaherpesvirinae		Mardivirus		Meleagrid alphaherpesvirus 1		Turkey Herpesvirus		FC-126 (Burmenester)		AF291866		hypothetical-protein		148583		148828		A/sense		81		243		0.9546		1.0116
	Herpesviridae		Alphaherpesvirinae		Mardivirus		Meleagrid alphaherpesvirus 1		Turkey Herpesvirus		FC-126 (Burmenester)		AF291866		RS1-immediate-early-gene-transactivator,-ICP4		149460		155954		Sense		2164		6492		0.9768		0.9965
	Herpesviridae		Alphaherpesvirinae		Mardivirus		Meleagrid alphaherpesvirus 1		Turkey Herpesvirus		FC-126 (Burmenester)		AF291866		apoptosis-inhibitor-like-protein		157086		157574		Sense		162		486		1.0724		1.2643
	Herpesviridae		Alphaherpesvirinae		Mardivirus		Meleagrid alphaherpesvirus 1		Turkey Herpesvirus		FC-126 (Burmenester)		AF291866		hypothetical-protein		157130		157678		A/sense		182		546		1.0678		1.205
	Herpesviridae		Alphaherpesvirinae		Mardivirus		Meleagrid alphaherpesvirus 1		Turkey Herpesvirus		FC-126 (Burmenester)		AF291866		hypothetical-protein		158345		158890		Sense		181		543		1.0151		1.0726
	Herpesviridae		Alphaherpesvirinae		Mardivirus		Meleagrid alphaherpesvirus 1		Turkey Herpesvirus		FC-126 (Burmenester)		AF291866		hypothetical-protein-proline-asparagine-repeat		158698		159078		Sense		126		378		0.9263		0.9179
	Herpesviridae		Alphaherpesvirinae		Mardivirus		Spheniscid alphaherpesvirus 1		Spheniscid Alphaherpesvirus 1		lib01004		LT608135		hypothetical-protein-1		2277		2726		Sense		149		447		0.7602		0.8391
	Herpesviridae		Alphaherpesvirinae		Mardivirus		Spheniscid alphaherpesvirus 1		Spheniscid Alphaherpesvirus 1		lib01004		LT608135		membrane-protein-UL56		2576		3283		Sense		235		705		1.1264		0.8562
	Herpesviridae		Alphaherpesvirinae		Mardivirus		Spheniscid alphaherpesvirus 1		Spheniscid Alphaherpesvirus 1		lib01004		LT608135		membrane-protein-V1		3354		3914		A/sense		186		558		1.0851		0.9834
	Herpesviridae		Alphaherpesvirinae		Mardivirus		Spheniscid alphaherpesvirus 1		Spheniscid Alphaherpesvirus 1		lib01004		LT608135		protein-LORF5		4207		7143		Sense		978		2934		0.8129		1.0221
	Herpesviridae		Alphaherpesvirinae		Mardivirus		Spheniscid alphaherpesvirus 1		Spheniscid Alphaherpesvirus 1		lib01004		LT608135		myristylated-tegument-protein-CIRC		7365		8114		Sense		249		747		1.0795		1.1101
	Herpesviridae		Alphaherpesvirinae		Mardivirus		Spheniscid alphaherpesvirus 1		Spheniscid Alphaherpesvirus 1		lib01004		LT608135		nuclear-protein-UL55		8124		8681		A/sense		185		555		0.9155		0.9738
	Herpesviridae		Alphaherpesvirinae		Mardivirus		Spheniscid alphaherpesvirus 1		Spheniscid Alphaherpesvirus 1		lib01004		LT608135		protein-LORF4		9003		9791		Sense		262		786		0.8639		0.8573
	Herpesviridae		Alphaherpesvirinae		Mardivirus		Spheniscid alphaherpesvirus 1		Spheniscid Alphaherpesvirus 1		lib01004		LT608135		multifunctional-expression-regulator		10499		11998		A/sense		499		1497		0.837		0.9697
	Herpesviridae		Alphaherpesvirinae		Mardivirus		Spheniscid alphaherpesvirus 1		Spheniscid Alphaherpesvirus 1		lib01004		LT608135		envelope-glycoprotein-K		12205		13320		A/sense		371		1113		1.3379		0.9405
	Herpesviridae		Alphaherpesvirinae		Mardivirus		Spheniscid alphaherpesvirus 1		Spheniscid Alphaherpesvirus 1		lib01004		LT608135		helicase-primase-primase-subunit		13311		16487		A/sense		1058		3174		1.0704		0.973
	Herpesviridae		Alphaherpesvirinae		Mardivirus		Spheniscid alphaherpesvirus 1		Spheniscid Alphaherpesvirus 1		lib01004		LT608135		tegument-protein-UL51		16474		17190		Sense		238		714		1.0914		0.89
	Herpesviridae		Alphaherpesvirinae		Mardivirus		Spheniscid alphaherpesvirus 1		Spheniscid Alphaherpesvirus 1		lib01004		LT608135		deoxyuridine-triphosphatase		17295		18680		A/sense		461		1383		1.0226		1.0115
	Herpesviridae		Alphaherpesvirinae		Mardivirus		Spheniscid alphaherpesvirus 1		Spheniscid Alphaherpesvirus 1		lib01004		LT608135		envelope-glycoprotein-N		18649		18954		Sense		101		303		0.934		0.9065
	Herpesviridae		Alphaherpesvirinae		Mardivirus		Spheniscid alphaherpesvirus 1		Spheniscid Alphaherpesvirus 1		lib01004		LT608135		tegument-protein-VP22		19113		19853		Sense		246		738		1.0824		1.0555
	Herpesviridae		Alphaherpesvirinae		Mardivirus		Spheniscid alphaherpesvirus 1		Spheniscid Alphaherpesvirus 1		lib01004		LT608135		transactivating-tegument-protein-VP16		19964		21301		Sense		445		1335		0.9422		1.0738
	Herpesviridae		Alphaherpesvirinae		Mardivirus		Spheniscid alphaherpesvirus 1		Spheniscid Alphaherpesvirus 1		lib01004		LT608135		tegument-protein-VP13/14		21534		23849		Sense		771		2313		0.9511		0.9899
	Herpesviridae		Alphaherpesvirinae		Mardivirus		Spheniscid alphaherpesvirus 1		Spheniscid Alphaherpesvirus 1		lib01004		LT608135		tegument-protein-VP11/12		23940		26105		Sense		721		2163		0.8152		1.0458
	Herpesviridae		Alphaherpesvirinae		Mardivirus		Spheniscid alphaherpesvirus 1		Spheniscid Alphaherpesvirus 1		lib01004		LT608135		membrane-protein-UL45		26173		26766		A/sense		197		591		0.9857		0.8584
	Herpesviridae		Alphaherpesvirinae		Mardivirus		Spheniscid alphaherpesvirus 1		Spheniscid Alphaherpesvirus 1		lib01004		LT608135		envelope-glycoprotein-C		26998		28404		A/sense		468		1404		1.0703		1.0809
	Herpesviridae		Alphaherpesvirinae		Mardivirus		Spheniscid alphaherpesvirus 1		Spheniscid Alphaherpesvirus 1		lib01004		LT608135		envelope-protein-UL43		28741		30087		A/sense		448		1344		0.9757		0.9969
	Herpesviridae		Alphaherpesvirinae		Mardivirus		Spheniscid alphaherpesvirus 1		Spheniscid Alphaherpesvirus 1		lib01004		LT608135		DNA-polymerase-processivity-subunit		30295		31578		A/sense		427		1281		0.8974		0.9414
	Herpesviridae		Alphaherpesvirinae		Mardivirus		Spheniscid alphaherpesvirus 1		Spheniscid Alphaherpesvirus 1		lib01004		LT608135		tegument-host-shutoff-protein		32009		33529		Sense		506		1518		0.9799		1.1103
	Herpesviridae		Alphaherpesvirinae		Mardivirus		Spheniscid alphaherpesvirus 1		Spheniscid Alphaherpesvirus 1		lib01004		LT608135		ribonucleotide-reductase-subunit-2		33604		34641		A/sense		345		1035		0.8433		1.049
	Herpesviridae		Alphaherpesvirinae		Mardivirus		Spheniscid alphaherpesvirus 1		Spheniscid Alphaherpesvirus 1		lib01004		LT608135		ribonucleotide-reductase-subunit-1		34663		37044		A/sense		793		2379		0.9639		0.9921
	Herpesviridae		Alphaherpesvirinae		Mardivirus		Spheniscid alphaherpesvirus 1		Spheniscid Alphaherpesvirus 1		lib01004		LT608135		capsid-triplex-subunit-1		37297		38697		A/sense		466		1398		0.8427		1.0802
	Herpesviridae		Alphaherpesvirinae		Mardivirus		Spheniscid alphaherpesvirus 1		Spheniscid Alphaherpesvirus 1		lib01004		LT608135		tegument-protein-UL37		39149		42319		Sense		1056		3168		0.9997		0.9794
	Herpesviridae		Alphaherpesvirinae		Mardivirus		Spheniscid alphaherpesvirus 1		Spheniscid Alphaherpesvirus 1		lib01004		LT608135		large-tegument-protein		42575		53800		Sense		3741		11223		1.0127		0.9979
	Herpesviridae		Alphaherpesvirinae		Mardivirus		Spheniscid alphaherpesvirus 1		Spheniscid Alphaherpesvirus 1		lib01004		LT608135		small-capsid-protein		53885		54244		A/sense		119		357		0.9568		0.8732
	Herpesviridae		Alphaherpesvirinae		Mardivirus		Spheniscid alphaherpesvirus 1		Spheniscid Alphaherpesvirus 1		lib01004		LT608135		nuclear-egress-membrane-protein		54366		55220		A/sense		284		852		0.9283		1.0424
	Herpesviridae		Alphaherpesvirinae		Mardivirus		Spheniscid alphaherpesvirus 1		Spheniscid Alphaherpesvirus 1		lib01004		LT608135		DNA-packaging-protein-UL33		55397		55738		A/sense		113		339		0.7589		0.9979
	Herpesviridae		Alphaherpesvirinae		Mardivirus		Spheniscid alphaherpesvirus 1		Spheniscid Alphaherpesvirus 1		lib01004		LT608135		DNA-packaging-protein-UL32		55737		57557		Sense		606		1818		1.0195		1.0444
	Herpesviridae		Alphaherpesvirinae		Mardivirus		Spheniscid alphaherpesvirus 1		Spheniscid Alphaherpesvirus 1		lib01004		LT608135		nuclear-egress-lamina-protein		57550		58488		Sense		312		936		1.0632		1.0221
	Herpesviridae		Alphaherpesvirinae		Mardivirus		Spheniscid alphaherpesvirus 1		Spheniscid Alphaherpesvirus 1		lib01004		LT608135		DNA-polymerase-catalytic-subunit		58415		62071		A/sense		1218		3654		1.0134		1.0016
	Herpesviridae		Alphaherpesvirinae		Mardivirus		Spheniscid alphaherpesvirus 1		Spheniscid Alphaherpesvirus 1		lib01004		LT608135		single-stranded-DNA-binding-protein		62388		66014		Sense		1208		3624		0.7745		0.9761
	Herpesviridae		Alphaherpesvirinae		Mardivirus		Spheniscid alphaherpesvirus 1		Spheniscid Alphaherpesvirus 1		lib01004		LT608135		DNA-packaging-terminase-subunit-2		66199		68529		Sense		776		2328		0.9811		0.9509
	Herpesviridae		Alphaherpesvirinae		Mardivirus		Spheniscid alphaherpesvirus 1		Spheniscid Alphaherpesvirus 1		lib01004		LT608135		envelope-glycoprotein-B		68556		71243		Sense		895		2685		0.8872		1.0373
	Herpesviridae		Alphaherpesvirinae		Mardivirus		Spheniscid alphaherpesvirus 1		Spheniscid Alphaherpesvirus 1		lib01004		LT608135		protein-V32		71443		71838		Sense		131		393		0.8364		0.8385
[truncated: 2,367 more rows]

## Sheet: Betaherpesvirinae
	Family		Subfamily		Genus		Species		Common name		Virus isolate designation		Genbank accession		Gene name		Start		End		Sense / Antisense		Protein Length		Nucleotides		Corr_CpG		Corr_GpC
[truncated: 3,119 more rows]

[truncated: 3 more sheets: Gammaherpesvirinae, Malacoherpesviridae, Source table for paper]
